# Supplementary material for: ﻿Five new species of the genus Grouvellinus Champion, 1923 from Guizhou Province, China (Coleoptera, Elmidae)
Source: Zookeys. 2024 Nov 27;1219:73–97. doi: 10.3897/zookeys.1219.125754 (PMC11618103; doi:10.3897/zookeys.1219.125754)
Supplement: XML Treatment for Grouvellinus loong [file zookeys.1219.125754-treatment2.xml]

<!DOCTYPE tp:taxon-treatment
  PUBLIC "-//TaxonX//DTD Taxonomic Treatment Publishing DTD v0 20100105//EN" "tax-treatment-NSO.dtd">
<tp:taxon-treatment xmlns:tp="http://www.plazi.org/taxpub"><tp:treatment-meta><kwd-group><label>Taxon classification</label><kwd>
              <named-content content-type="kingdom">Animalia</named-content>
            </kwd><kwd>
              <named-content content-type="order">Coleoptera</named-content>
            </kwd><kwd>
              <named-content content-type="family">Elmidae</named-content>
            </kwd></kwd-group><mixed-citation publication-type="journal"><person-group><name><surname>Jiang</surname><given-names>Ri-Xin</given-names></name><name><surname>Wu</surname><given-names>Ping-Lan</given-names></name><name><surname>Chen</surname><given-names>Xiang-Sheng</given-names></name></person-group><article-title>﻿Five new species of the genus <italic><tp:taxon-name><tp:taxon-name-part taxon-name-part-type="genus" reg="Grouvellinus">Grouvellinus</tp:taxon-name-part></tp:taxon-name></italic> Champion, 1923 from Guizhou Province, China (<tp:taxon-name><tp:taxon-name-part taxon-name-part-type="order">Coleoptera</tp:taxon-name-part></tp:taxon-name>, <tp:taxon-name><tp:taxon-name-part taxon-name-part-type="family">Elmidae</tp:taxon-name-part></tp:taxon-name>)</article-title><source>Zookeys</source><day>27</day><month>11</month><year>2024</year><volume>1219</volume><fpage>73</fpage><lpage>97</lpage><pub-id pub-id-type="doi">10.3897/zookeys.1219.125754</pub-id></mixed-citation></tp:treatment-meta><tp:nomenclature><label>﻿</label><tp:taxon-name>
            <object-id xmlns:xlink="http://www.w3.org/1999/xlink" content-type="arpha" xlink:type="simple">B2475873-489A-5D94-B78B-CCF07AE3771A</object-id>
            <tp:taxon-name-part taxon-name-part-type="genus" reg="Grouvellinus">Grouvellinus</tp:taxon-name-part>
            <tp:taxon-name-part taxon-name-part-type="species" reg="loong">loong</tp:taxon-name-part>
            <object-id xmlns:xlink="http://www.w3.org/1999/xlink" content-type="zoobank" xlink:type="simple">https://zoobank.org/134104C8-B9C1-4B30-BCF1-B009441214C4</object-id>
          </tp:taxon-name><tp:taxon-status xmlns:xlink="http://www.w3.org/1999/xlink" xlink:type="simple">sp. nov.</tp:taxon-status><xref ref-type="fig" rid="F1">Figs 1A</xref><xref ref-type="fig" rid="F2">, 2</xref><xref ref-type="fig" rid="F3">, 3</xref><xref ref-type="fig" rid="F12">, 12A, F</xref></tp:nomenclature><tp:treatment-sec sec-type="material" id="SECID0EHKAC"><title>Material examined.</title><p>(42 exs: 21 ♂♂, 21 ♀♀): <bold><italic>Holotype</italic>: China</bold> • ♂, labeled ‘China: Guizhou, Qiannan Buyi and Miao Autonomous Prefecture (黔南布依族苗族自治州), Luodian County (罗甸县), Luokun Town (罗悃镇), Xiangshui Village (响水村), <named-content xmlns:xlink="http://www.w3.org/1999/xlink" content-type="dwc:verbatimCoordinates" xlink:type="simple"><named-content content-type="geo-json" specific-use="{&#34;type&#34;:&#34;Point&#34;,&#34;coordinates&#34;:[106.641111,25.328611]}" id="NCID0EUKAC" xlink:type="simple">25°19'43"N, 106°38'28"E</named-content></named-content>, H: 666.10±6.40m, 09.XI.2022, Jiang Ri-Xin leg.’ (<abbrev xmlns:xlink="http://www.w3.org/1999/xlink" xlink:title="Institute of Entomology, Guizhou University" id="ABBRID0EZKAC" xlink:type="simple">GUGC</abbrev>). <bold><italic>Paratypes</italic>: China</bold> • 20 ♂♂, 21 ♀♀, with same label data as the holotype (<abbrev xmlns:xlink="http://www.w3.org/1999/xlink" xlink:title="Institute of Entomology, Guizhou University" id="ABBRID0EBLAC" xlink:type="simple">GUGC</abbrev>).</p></tp:treatment-sec><tp:treatment-sec sec-type="diagnosis" id="SECID0EFLAC"><title>Diagnosis.</title><p>Body obovate; elytra dark brown, with weak cupreous metallic luster, each elytron with yellowish brown spot at base and near apex. Elytral intervals III, V, VII, and VIII carinated; carinae granulated, those on interval III short, extending from base to ~ 1/3 of elytral length; other carinae long and extending from base nearly to elytral apex. Lateral margins of elytra granulated. Aedeagus with median lobe constricted near middle and in apical 1/3; apex narrowed, subacute. Parameres nearly as long as median lobes, strongly narrowed at basal 1/3, apex rounded, lateral portion with long setae at apical 1/3.</p></tp:treatment-sec><tp:treatment-sec sec-type="description" id="SECID0EKLAC"><title>Description.</title><p><bold>Male.</bold> Body obovate (Fig. <xref ref-type="fig" rid="F1">1A</xref>); head, pronotum and elytra black or dark brown, with weak cupreous metallic luster; femora and tibiae black; tarsi and antenna reddish brown; elytra with four reddish brown spots. Plastron area confined to head except for frons, vertex, and clypeus, lateral portions of prosternum, ninth elytral interval and epipleura, lateral portions of mesosternum, metaventrite, abdomen, femora, and tibia.</p><fig id="F1" position="float" orientation="portrait"><object-id xmlns:xlink="http://www.w3.org/1999/xlink" content-type="doi" xlink:type="simple">10.3897/zookeys.1219.125754.figure1</object-id><object-id xmlns:xlink="http://www.w3.org/1999/xlink" content-type="arpha" xlink:type="simple">DDBA1A30-A321-5BB9-917D-3BF2DE2E9548</object-id><label>Figure 1.</label><caption><p>Dorsal habitus of <italic><tp:taxon-name><tp:taxon-name-part taxon-name-part-type="genus" reg="Grouvellinus">Grouvellinus</tp:taxon-name-part></tp:taxon-name></italic> species, holotypes <bold>A</bold><italic><tp:taxon-name><tp:taxon-name-part taxon-name-part-type="genus" reg="Grouvellinus">G.</tp:taxon-name-part><tp:taxon-name-part taxon-name-part-type="species" reg="loong">loong</tp:taxon-name-part></tp:taxon-name></italic> sp. nov. <bold>B</bold><italic><tp:taxon-name><tp:taxon-name-part taxon-name-part-type="genus" reg="Grouvellinus">G.</tp:taxon-name-part><tp:taxon-name-part taxon-name-part-type="species" reg="buyi">buyi</tp:taxon-name-part></tp:taxon-name></italic> sp. nov. <bold>C</bold><italic><tp:taxon-name><tp:taxon-name-part taxon-name-part-type="genus" reg="Grouvellinus">G.</tp:taxon-name-part><tp:taxon-name-part taxon-name-part-type="species" reg="wangmoensis">wangmoensis</tp:taxon-name-part></tp:taxon-name></italic> sp. nov. <bold>D</bold><italic><tp:taxon-name><tp:taxon-name-part taxon-name-part-type="genus" reg="Grouvellinus">G.</tp:taxon-name-part><tp:taxon-name-part taxon-name-part-type="species" reg="lihaitaoi">lihaitaoi</tp:taxon-name-part></tp:taxon-name></italic> sp. nov. <bold>E</bold><italic><tp:taxon-name><tp:taxon-name-part taxon-name-part-type="genus" reg="Grouvellinus">G.</tp:taxon-name-part><tp:taxon-name-part taxon-name-part-type="species" reg="muyinlini">muyinlini</tp:taxon-name-part></tp:taxon-name></italic> sp. nov. Scale bar: 0.5 mm.</p></caption><graphic xmlns:xlink="http://www.w3.org/1999/xlink" xlink:href="zookeys-1219-073_article-125754__-g001.jpg" position="float" orientation="portrait" xlink:type="simple" id="oo_1184213.jpg"><uri content-type="original_file" xlink:type="simple">https://binary.pensoft.net/fig/1184213</uri></graphic></fig><p>Head (Fig. <xref ref-type="fig" rid="F2">2A</xref>) wider than long, dorsal surface with dense short setae (except discal part) and large round punctures, longer setae sparsely and finely located at dorsal surface. Clypeus evenly punctate with large round punctures and with sparse long setae. Labrum transverse, slightly narrower than clypeus, surface distinctly microreticulated, apical 1/2 covered with sparse long setae, lateral margins with long bristles, apical margin rounded.</p><fig id="F2" position="float" orientation="portrait"><object-id xmlns:xlink="http://www.w3.org/1999/xlink" content-type="doi" xlink:type="simple">10.3897/zookeys.1219.125754.figure2</object-id><object-id xmlns:xlink="http://www.w3.org/1999/xlink" content-type="arpha" xlink:type="simple">4B1DF67B-A368-5A19-96A2-DED39240A059</object-id><label>Figure 2.</label><caption><p>Diagnostic features of <italic><tp:taxon-name><tp:taxon-name-part taxon-name-part-type="genus" reg="Grouvellinus">Grouvellinus</tp:taxon-name-part><tp:taxon-name-part taxon-name-part-type="species" reg="loong">loong</tp:taxon-name-part></tp:taxon-name></italic> sp. nov., paratype <bold>A</bold> head, dorsal view <bold>B</bold> pronotum, dorsal view <bold>C</bold> elytra, dorsal view <bold>D</bold> ventral habitus <bold>E</bold> metatibia, male <bold>F</bold> same, female. Scale bars: 0.25 mm (<bold>A, B, E, F</bold>); 0.5 mm (<bold>C, D</bold>).</p></caption><graphic xmlns:xlink="http://www.w3.org/1999/xlink" xlink:href="zookeys-1219-073_article-125754__-g002.jpg" position="float" orientation="portrait" xlink:type="simple" id="oo_1184214.jpg"><uri content-type="original_file" xlink:type="simple">https://binary.pensoft.net/fig/1184214</uri></graphic></fig><p>Pronotum (Fig. <xref ref-type="fig" rid="F2">2B</xref>) wider than long, widest at base, narrowed anteriad. Disc sparsely punctured on admesal portion, punctures with longer adpressed setae, intervals glabrous, shiny; longitudinal mesal portion with dense small punctures along posterior 2/3, impression absent; surface densely granulated. Anterior margin arcuate, anterior angles distinctly produced and acutangular with subacute apex; pronotal margins finely curved. Basal margin trisinuate, posterior angles acutangular, with apex rounded. Sublateral carinae distinct, extending from base to ~ 1/2 length of pronotum; basal 1/2 straight, near parallel; apical 1/2 curved; each side of sublateral carinae with a shallow and indistinct oblique impression, extending from apical end of carina to near anterior angle. Prosternal process (Fig. <xref ref-type="fig" rid="F2">2D</xref>) with weakly curved apex, surface densely covered with large punctures.</p><p>Scutellum (Fig. <xref ref-type="fig" rid="F2">2B</xref>) subtriangular, wider than long, widest near middle; surface covered with large punctures and each puncture bearing a short seta; lateral margins finely curved, apex obtuse.</p><p>Elytra (Fig. <xref ref-type="fig" rid="F2">2C</xref>) &gt; 1.5 × as long as wide, widest at base, narrowed to apex. Granulate carinae on intervals III, V, VII, and VIII; carina on interval III short, ~ 1/3 length of elytra; other carinae long, extending from base of elytra to near apex. Lateral margins of elytra granulated. Each elytron with two reddish brown spots, one at base and another one near apex.</p><p>Metaventrite (Fig. <xref ref-type="fig" rid="F2">2D</xref>), surface rough with sparse long setae and large round punctures at disc. Median sulcus long but indistinct, extending from posterior margin to anterior 1/4, basal 1/4 wide and deep, apical 3/4 thin and shallow. Lateral sides of disc with series of elliptical shallow impression.</p><p><bold><italic>Abdomen</italic>.</bold> Middle regions of ventrites I–IV and anterior part of ventrite V punctured (Fig. <xref ref-type="fig" rid="F2">2D</xref>), covered with sparse large round punctures, each puncture bearing a long seta. Other parts of abdomen (Fig. <xref ref-type="fig" rid="F2">2D</xref>) covered with plastron and mixed with sparse long setae. Apex of ventrite V rounded. Ventrite I with well-developed pair of admedian carinae, straight, extending from base to apex.</p><p>Legs simple, surface granulated; femora widened, surface with plastron; inner side of tibiae with cleaning fringes; metatibiae (Fig. <xref ref-type="fig" rid="F2">2E</xref>) distinctly narrowed near apex; tarsi slightly shorter tibiae; tarsal claws simple.</p><p><bold><italic>Genitalia</italic>.</bold> Aedeagus (Fig. <xref ref-type="fig" rid="F3">3A–D</xref>), long and wide, symmetrical; median lobe slightly surpasses parameres, narrowed near middle and in apical 1/3, apex narrowed, subacute. Parameres (Fig. <xref ref-type="fig" rid="F3">3D</xref>) strongly narrowed at basal 1/3, with apical portion narrowed; apical 2/5 covered with long setae.</p><fig id="F3" position="float" orientation="portrait"><object-id xmlns:xlink="http://www.w3.org/1999/xlink" content-type="doi" xlink:type="simple">10.3897/zookeys.1219.125754.figure3</object-id><object-id xmlns:xlink="http://www.w3.org/1999/xlink" content-type="arpha" xlink:type="simple">0EDF7EB1-8BF8-576C-BBA3-7CFCA472B01F</object-id><label>Figure 3.</label><caption><p>Aedeagus of <italic><tp:taxon-name><tp:taxon-name-part taxon-name-part-type="genus" reg="Grouvellinus">Grouvellinus</tp:taxon-name-part><tp:taxon-name-part taxon-name-part-type="species" reg="loong">loong</tp:taxon-name-part></tp:taxon-name></italic> sp. nov., paratype <bold>A</bold> ventral view <bold>B</bold> lateral view <bold>C</bold> dorsal view <bold>D</bold> apex of median lobe and parameres. Scale bars: 0.05 mm (<bold>D</bold>); 0.1 mm (<bold>A–C</bold>).</p></caption><graphic xmlns:xlink="http://www.w3.org/1999/xlink" xlink:href="zookeys-1219-073_article-125754__-g003.jpg" position="float" orientation="portrait" xlink:type="simple" id="oo_1184215.jpg"><uri content-type="original_file" xlink:type="simple">https://binary.pensoft.net/fig/1184215</uri></graphic></fig><p><bold>Female.</bold> Externally similar to the male, averagely larger, metatibiae (Fig. <xref ref-type="fig" rid="F2">2F</xref>) not narrowed near apex. Ovipositor as in Figs <xref ref-type="fig" rid="F12">12A, F</xref>. Stylus short and narrow, weakly curved, ~ 1/6 as long as distal portion of coxite. Coxite long, with apex distinctly expanded, roundly broadened at outer margin, apex with several short and curved sensilla. Distal portion of coxite nearly straight, surface with sparse, very short and acute setae. Proximal portion of coxite short, longer than 1/3 length of distal portion, surface with sparse, very short and acute setae. Valvifers slightly shorter than coxite, longitudinal baculum curved.</p></tp:treatment-sec><tp:treatment-sec sec-type="description" id="SECID0EKDAE"><title>Measurements.</title><p><bold>Male</bold> (<italic>n</italic> = 10): <abbrev xmlns:xlink="http://www.w3.org/1999/xlink" xlink:title="length of body, as the sum PL + EL" id="ABBRID0EUDAE" xlink:type="simple">CL</abbrev>: 1.81–1.89 mm (1.85±0.03); <abbrev xmlns:xlink="http://www.w3.org/1999/xlink" xlink:title="length of pronotum along the midline" id="ABBRID0EYDAE" xlink:type="simple">PL</abbrev>: 0.51–0.54 mm (0.52±0.01), <abbrev xmlns:xlink="http://www.w3.org/1999/xlink" xlink:title="maximum width of pronotum" id="ABBRID0E3DAE" xlink:type="simple">PW</abbrev>: 0.68–0.74 mm (0.70±0.02); <abbrev xmlns:xlink="http://www.w3.org/1999/xlink" xlink:title="length of elytra along the suture" id="ABBRID0EAEAE" xlink:type="simple">EL</abbrev>: 1.30–1.35 mm (1.33±0.02), <abbrev xmlns:xlink="http://www.w3.org/1999/xlink" xlink:title="maximum width of elytra" id="ABBRID0EEEAE" xlink:type="simple">EW</abbrev>: 0.90–0.93 mm (0.91±0.01).</p><p><bold>Female</bold> (<italic>n</italic> = 10): <abbrev xmlns:xlink="http://www.w3.org/1999/xlink" xlink:title="length of body, as the sum PL + EL" id="ABBRID0EOEAE" xlink:type="simple">CL</abbrev>: 1.68–2.08 mm (1.90±0.12); <abbrev xmlns:xlink="http://www.w3.org/1999/xlink" xlink:title="length of pronotum along the midline" id="ABBRID0ESEAE" xlink:type="simple">PL</abbrev>: 0.49–0.63 mm (0.56±0.05), <abbrev xmlns:xlink="http://www.w3.org/1999/xlink" xlink:title="maximum width of pronotum" id="ABBRID0EWEAE" xlink:type="simple">PW</abbrev>: 0.62–0.80 mm (0.71±0.06); <abbrev xmlns:xlink="http://www.w3.org/1999/xlink" xlink:title="length of elytra along the suture" id="ABBRID0E1EAE" xlink:type="simple">EL</abbrev>: 1.20–1.45 mm (1.35±0.09), <abbrev xmlns:xlink="http://www.w3.org/1999/xlink" xlink:title="maximum width of elytra" id="ABBRID0E5EAE" xlink:type="simple">EW</abbrev>: 0.86–0.96 mm (0.91±0.04).</p></tp:treatment-sec><tp:treatment-sec sec-type="distribution" id="SECID0ECFAE"><title>Distribution.</title><p>China (Guizhou).</p></tp:treatment-sec><tp:treatment-sec sec-type="biology" id="SECID0EHFAE"><title>Biology.</title><p>All adults were collected from submerged stone in small ravine stream (Fig. <xref ref-type="fig" rid="F14">14A–C</xref>).</p></tp:treatment-sec><tp:treatment-sec sec-type="etymology" id="SECID0ERFAE"><title>Etymology.</title><p>The specific epithet ‘<tp:taxon-name><tp:taxon-name-part taxon-name-part-type="genus" reg="Grouvellinus"/><tp:taxon-name-part taxon-name-part-type="species" reg="loong">loong</tp:taxon-name-part></tp:taxon-name>’ is the most famous auspicious beast in Chinese ancient myth, and also is a member of the Chinese Zodiac Signs.</p></tp:treatment-sec><tp:treatment-sec sec-type="Comparative diagnosis" id="SECID0EAGAE"><title>Comparative diagnosis.</title><p>The new species can be placed in the <italic><tp:taxon-name><tp:taxon-name-part taxon-name-part-type="genus" reg="Grouvellinus">Grouvellinus</tp:taxon-name-part><tp:taxon-name-part taxon-name-part-type="species" reg="acutus">acutus</tp:taxon-name-part></tp:taxon-name></italic> species group by the following characters: 1) body small; 2) elytra with yellowish brown markings; 3) pronotum without longitudinal impression; 4) surface of elytra with granulate carinae on strial intervals III, V, VII, and VIII; 5) ventrite I with a pair of well-developed admedian carinae. The <italic><tp:taxon-name><tp:taxon-name-part taxon-name-part-type="genus" reg="Grouvellinus">G.</tp:taxon-name-part><tp:taxon-name-part taxon-name-part-type="species" reg="acutus">acutus</tp:taxon-name-part></tp:taxon-name></italic> species group includes three known species, all of them occurring in China. Members of this group are similar in habitus. <italic><tp:taxon-name><tp:taxon-name-part taxon-name-part-type="genus" reg="Grouvellinus">G.</tp:taxon-name-part><tp:taxon-name-part taxon-name-part-type="species" reg="loong">loong</tp:taxon-name-part></tp:taxon-name></italic> sp. nov. can be easily distinguished from other members of this group by the obviously different shape of the aedeagus: strongly narrowed at middle (vs not as above).</p><p><italic><tp:taxon-name><tp:taxon-name-part taxon-name-part-type="genus" reg="Grouvellinus">Grouvellinus</tp:taxon-name-part><tp:taxon-name-part taxon-name-part-type="species" reg="loong">loong</tp:taxon-name-part></tp:taxon-name></italic> sp. nov. is most similar to <italic><tp:taxon-name><tp:taxon-name-part taxon-name-part-type="genus" reg="Grouvellinus">G.</tp:taxon-name-part><tp:taxon-name-part taxon-name-part-type="species" reg="acutus">acutus</tp:taxon-name-part></tp:taxon-name></italic> Bian &amp; Jäch, 2018 in habitus. These species can be distinguished by the following characters: 1) prosternal process with weakly curved apex, surface not granulated, densely covered with large punctures in <italic><tp:taxon-name><tp:taxon-name-part taxon-name-part-type="genus" reg="Grouvellinus">G.</tp:taxon-name-part><tp:taxon-name-part taxon-name-part-type="species" reg="loong">loong</tp:taxon-name-part></tp:taxon-name></italic> sp. nov. (vs prosternal process with broadly rounded apex, surface sparsely granulated in <italic><tp:taxon-name><tp:taxon-name-part taxon-name-part-type="genus" reg="Grouvellinus">G.</tp:taxon-name-part><tp:taxon-name-part taxon-name-part-type="species" reg="acutus">acutus</tp:taxon-name-part></tp:taxon-name></italic>); 2) metatibia distinctly narrowed near apex, without hooked appendage at apex in <italic><tp:taxon-name><tp:taxon-name-part taxon-name-part-type="genus" reg="Grouvellinus">G.</tp:taxon-name-part><tp:taxon-name-part taxon-name-part-type="species" reg="loong">loong</tp:taxon-name-part></tp:taxon-name></italic> sp. nov. (vs apex of metatibia conspicuously broad and sclerotized, usually with hooked appendage in <italic><tp:taxon-name><tp:taxon-name-part taxon-name-part-type="genus" reg="Grouvellinus">G.</tp:taxon-name-part><tp:taxon-name-part taxon-name-part-type="species" reg="acutus">acutus</tp:taxon-name-part></tp:taxon-name></italic>); 3) parameres of aedeagus strongly narrowed at basal 1/3 in <italic><tp:taxon-name><tp:taxon-name-part taxon-name-part-type="genus" reg="Grouvellinus">G.</tp:taxon-name-part><tp:taxon-name-part taxon-name-part-type="species" reg="loong">loong</tp:taxon-name-part></tp:taxon-name></italic> sp. nov. (vs only weakly narrowed near base in <italic><tp:taxon-name><tp:taxon-name-part taxon-name-part-type="genus" reg="Grouvellinus">G.</tp:taxon-name-part><tp:taxon-name-part taxon-name-part-type="species" reg="acutus">acutus</tp:taxon-name-part></tp:taxon-name></italic>).</p></tp:treatment-sec><tp:treatment-sec><!--Section generated to contain objects referenced in tp:taxon-treatment.--><fig id="F12" position="float" orientation="portrait"><object-id xmlns:xlink="http://www.w3.org/1999/xlink" content-type="doi" xlink:type="simple">10.3897/zookeys.1219.125754.figure12</object-id><object-id xmlns:xlink="http://www.w3.org/1999/xlink" content-type="arpha" xlink:type="simple">E45D70D1-AC1E-551C-8F45-369B3FED18B2</object-id><label>Figure 12.</label><caption><p>Ovipositor of <italic><tp:taxon-name><tp:taxon-name-part taxon-name-part-type="genus" reg="Grouvellinus">Grouvellinus</tp:taxon-name-part></tp:taxon-name></italic> species <bold>A, F</bold><italic><tp:taxon-name><tp:taxon-name-part taxon-name-part-type="genus" reg="Grouvellinus">G.</tp:taxon-name-part><tp:taxon-name-part taxon-name-part-type="species" reg="loong">loong</tp:taxon-name-part></tp:taxon-name></italic> sp. nov., paratype <bold>B, G</bold><italic><tp:taxon-name><tp:taxon-name-part taxon-name-part-type="genus" reg="Grouvellinus">G.</tp:taxon-name-part><tp:taxon-name-part taxon-name-part-type="species" reg="buyi">buyi</tp:taxon-name-part></tp:taxon-name></italic> sp. nov., paratype <bold>C, H</bold><italic><tp:taxon-name><tp:taxon-name-part taxon-name-part-type="genus" reg="Grouvellinus">G.</tp:taxon-name-part><tp:taxon-name-part taxon-name-part-type="species" reg="wangmoensis">wangmoensis</tp:taxon-name-part></tp:taxon-name></italic> sp. nov., paratype <bold>D, I</bold><italic><tp:taxon-name><tp:taxon-name-part taxon-name-part-type="genus" reg="Grouvellinus">G.</tp:taxon-name-part><tp:taxon-name-part taxon-name-part-type="species" reg="lihaitaoi">lihaitaoi</tp:taxon-name-part></tp:taxon-name></italic> sp. nov., paratype <bold>E, J</bold><italic><tp:taxon-name><tp:taxon-name-part taxon-name-part-type="genus" reg="Grouvellinus">G.</tp:taxon-name-part><tp:taxon-name-part taxon-name-part-type="species" reg="muyinlini">muyinlini</tp:taxon-name-part></tp:taxon-name></italic> sp. nov., paratype. Scale bars: 0.1 mm.</p></caption><graphic xmlns:xlink="http://www.w3.org/1999/xlink" xlink:href="zookeys-1219-073_article-125754__-g012.jpg" position="float" orientation="portrait" xlink:type="simple" id="oo_1184224.jpg"><uri content-type="original_file" xlink:type="simple">https://binary.pensoft.net/fig/1184224</uri></graphic></fig><fig id="F14" position="float" orientation="portrait"><object-id xmlns:xlink="http://www.w3.org/1999/xlink" content-type="doi" xlink:type="simple">10.3897/zookeys.1219.125754.figure14</object-id><object-id xmlns:xlink="http://www.w3.org/1999/xlink" content-type="arpha" xlink:type="simple">5E75E2F3-EA54-5C6C-89F7-6205BDA7B138</object-id><label>Figure 14.</label><caption><p>Habitats of <italic><tp:taxon-name><tp:taxon-name-part taxon-name-part-type="genus" reg="Grouvellinus">Grouvellinus</tp:taxon-name-part></tp:taxon-name></italic> species <bold>A</bold> general environment of the type locality of <italic><tp:taxon-name><tp:taxon-name-part taxon-name-part-type="genus" reg="Grouvellinus">G.</tp:taxon-name-part><tp:taxon-name-part taxon-name-part-type="species" reg="loong">loong</tp:taxon-name-part></tp:taxon-name></italic> sp. nov. <bold>B</bold> same, microenvironment <bold>C</bold> living adult of <italic><tp:taxon-name><tp:taxon-name-part taxon-name-part-type="genus" reg="Grouvellinus">G.</tp:taxon-name-part><tp:taxon-name-part taxon-name-part-type="species" reg="loong">loong</tp:taxon-name-part></tp:taxon-name></italic> sp. nov. <bold>D</bold> general environment of the type locality of <italic><tp:taxon-name><tp:taxon-name-part taxon-name-part-type="genus" reg="Grouvellinus">G.</tp:taxon-name-part><tp:taxon-name-part taxon-name-part-type="species" reg="buyi">buyi</tp:taxon-name-part></tp:taxon-name></italic> sp. nov.</p></caption><graphic xmlns:xlink="http://www.w3.org/1999/xlink" xlink:href="zookeys-1219-073_article-125754__-g014.jpg" position="float" orientation="portrait" xlink:type="simple" id="oo_1184226.jpg"><uri content-type="original_file" xlink:type="simple">https://binary.pensoft.net/fig/1184226</uri></graphic></fig></tp:treatment-sec></tp:taxon-treatment>
