# Supplementary material for: ﻿Five new species of the genus Grouvellinus Champion, 1923 from Guizhou Province, China (Coleoptera, Elmidae)
Source: Zookeys. 2024 Nov 27;1219:73–97. doi: 10.3897/zookeys.1219.125754 (PMC11618103; doi:10.3897/zookeys.1219.125754)
Supplement: XML Treatment for Grouvellinus buyi [file zookeys.1219.125754-treatment3.xml]

<!DOCTYPE tp:taxon-treatment
  PUBLIC "-//TaxonX//DTD Taxonomic Treatment Publishing DTD v0 20100105//EN" "tax-treatment-NSO.dtd">
<tp:taxon-treatment xmlns:tp="http://www.plazi.org/taxpub"><tp:treatment-meta><kwd-group><label>Taxon classification</label><kwd>
              <named-content content-type="kingdom">Animalia</named-content>
            </kwd><kwd>
              <named-content content-type="order">Coleoptera</named-content>
            </kwd><kwd>
              <named-content content-type="family">Elmidae</named-content>
            </kwd></kwd-group><mixed-citation publication-type="journal"><person-group><name><surname>Jiang</surname><given-names>Ri-Xin</given-names></name><name><surname>Wu</surname><given-names>Ping-Lan</given-names></name><name><surname>Chen</surname><given-names>Xiang-Sheng</given-names></name></person-group><article-title>﻿Five new species of the genus <italic><tp:taxon-name><tp:taxon-name-part taxon-name-part-type="genus" reg="Grouvellinus">Grouvellinus</tp:taxon-name-part></tp:taxon-name></italic> Champion, 1923 from Guizhou Province, China (<tp:taxon-name><tp:taxon-name-part taxon-name-part-type="order">Coleoptera</tp:taxon-name-part></tp:taxon-name>, <tp:taxon-name><tp:taxon-name-part taxon-name-part-type="family">Elmidae</tp:taxon-name-part></tp:taxon-name>)</article-title><source>Zookeys</source><day>27</day><month>11</month><year>2024</year><volume>1219</volume><fpage>73</fpage><lpage>97</lpage><pub-id pub-id-type="doi">10.3897/zookeys.1219.125754</pub-id></mixed-citation></tp:treatment-meta><tp:nomenclature><label>﻿</label><tp:taxon-name>
            <object-id xmlns:xlink="http://www.w3.org/1999/xlink" content-type="arpha" xlink:type="simple">10E10C38-6330-5894-B68C-AFEFF132E206</object-id>
            <tp:taxon-name-part taxon-name-part-type="genus" reg="Grouvellinus">Grouvellinus</tp:taxon-name-part>
            <tp:taxon-name-part taxon-name-part-type="species" reg="buyi">buyi</tp:taxon-name-part>
            <object-id xmlns:xlink="http://www.w3.org/1999/xlink" content-type="zoobank" xlink:type="simple">https://zoobank.org/8C824860-8A11-4910-BA45-830E72C9D67A</object-id>
          </tp:taxon-name><tp:taxon-status xmlns:xlink="http://www.w3.org/1999/xlink" xlink:type="simple">sp. nov.</tp:taxon-status><xref ref-type="fig" rid="F1">Figs 1B</xref><xref ref-type="fig" rid="F4">, 4</xref><xref ref-type="fig" rid="F5">, 5</xref><xref ref-type="fig" rid="F12">, 12B, G</xref></tp:nomenclature><tp:treatment-sec sec-type="material" id="SECID0E2LAE"><title>Material examined.</title><p>(11 exs: 5 ♂♂, 6 ♀♀): <bold><italic>Holotype</italic>: China</bold> • ♂, labeled ‘China: Guizhou, Guiyang City (贵阳市), Wudang District (乌当区), Xinbaobuyi Township (新堡布依族乡), Xiangzhigou Scenic Area (香纸沟景区), <named-content xmlns:xlink="http://www.w3.org/1999/xlink" content-type="dwc:verbatimCoordinates" xlink:type="simple"><named-content content-type="geo-json" specific-use="{&#34;type&#34;:&#34;Point&#34;,&#34;coordinates&#34;:[106.935833,26.783889]}" id="NCID0EIMAE" xlink:type="simple">26°47'02"N, 106°56'09"E</named-content></named-content>, H: 1187m, 06.XI.2022, Jiang Ri-Xin leg.’ (<abbrev xmlns:xlink="http://www.w3.org/1999/xlink" xlink:title="Institute of Entomology, Guizhou University" id="ABBRID0ENMAE" xlink:type="simple">GUGC</abbrev>). <bold><italic>Paratypes</italic>: China</bold> • 4 ♂♂, 6 ♀♀, with same label data as the holotype (<abbrev xmlns:xlink="http://www.w3.org/1999/xlink" xlink:title="Institute of Entomology, Guizhou University" id="ABBRID0EVMAE" xlink:type="simple">GUGC</abbrev>).</p></tp:treatment-sec><tp:treatment-sec sec-type="diagnosis" id="SECID0EZMAE"><title>Diagnosis.</title><p>Body, long-oval, dark brown, surface shiny with cupreous metallic luster. Pronotum widest at basal 2/5, finely covered with small punctures, anterior and posterior angles densely covered with large punctures. Elytral intervals VII and VIII carinated, carinae granulated. Strial punctures of elytra very large in basal 2/3 and much smaller in apical 1/3. Sides of aedeagus generally subparallel in dorsal and ventral view, with median lobe slightly longer than parameres, distinctly curved in lateral view, apex narrowed and subacute. Parameres with apex rounded, lateral portion with long setae at apical 2/5.</p></tp:treatment-sec><tp:treatment-sec sec-type="description" id="SECID0E5MAE"><title>Description.</title><p><bold>Male.</bold> Body long-oval (Fig. <xref ref-type="fig" rid="F1">1B</xref>), dark brown with tibiae and antenna pale brown, surface shiny with distinct cupreous metallic luster. Plastron area confined to head except for frons, vertex and clypeus, lateral portions of prosternum, ninth elytral interval and epipleura, lateral portions of mesosternum, metaventrite, abdomen, and femora.</p><p>Head (Fig. <xref ref-type="fig" rid="F4">4A</xref>) wider than long, dorsal surface shiny, densely with short setae (except discal part) and with sparse large punctures, each bearing a longer seta. Surface of clypeus shiny, with sparse small punctures and long setae. Labrum transverse, narrower than clypeus, surface shiny, with sparse short setae, lateral margins with long bristles, apical margin rounded.</p><fig id="F4" position="float" orientation="portrait"><object-id xmlns:xlink="http://www.w3.org/1999/xlink" content-type="doi" xlink:type="simple">10.3897/zookeys.1219.125754.figure4</object-id><object-id xmlns:xlink="http://www.w3.org/1999/xlink" content-type="arpha" xlink:type="simple">33385516-D496-5F6A-B207-9B319426B9FB</object-id><label>Figure 4.</label><caption><p>Diagnostic features of <italic><tp:taxon-name><tp:taxon-name-part taxon-name-part-type="genus" reg="Grouvellinus">Grouvellinus</tp:taxon-name-part><tp:taxon-name-part taxon-name-part-type="species" reg="buyi">buyi</tp:taxon-name-part></tp:taxon-name></italic> sp. nov., paratype <bold>A</bold> head, dorsal view <bold>B</bold> pronotum, dorsal view <bold>C</bold> elytra, dorsal view <bold>D</bold> ventral habitus. Scale bars: 0.25 mm (<bold>A, B</bold>); 0.5 mm (<bold>C, D</bold>).</p></caption><graphic xmlns:xlink="http://www.w3.org/1999/xlink" xlink:href="zookeys-1219-073_article-125754__-g004.jpg" position="float" orientation="portrait" xlink:type="simple" id="oo_1184216.jpg"><uri content-type="original_file" xlink:type="simple">https://binary.pensoft.net/fig/1184216</uri></graphic></fig><p>Pronotum (Fig. <xref ref-type="fig" rid="F4">4B</xref>), wider than long, widest near middle. Disc finely punctured with sparse small punctures, punctures with longer adpressed setae, intervals glabrous, shiny. Surface of anterior and posterior angles densely with large punctures. Anterior margin arcuate, anterior angles distinctly produced and acutangular, pronotal margins finely curved. Basal margin trisinuate, posterior angles acutangular. Longitudinal impression absent, with several pairs of small granules located in front of angles of scutellum. Sublateral carinae present in basal 1/2 of pronotum, trisinuate, each side of sublateral carinae with a shallow and indistinct oblique impression, extending from apical end of carina to near anterior angle. Prosternal process (Fig. <xref ref-type="fig" rid="F4">4D</xref>) with straight apex, surface sparsely with large punctures.</p><p>Scutellum (Fig. <xref ref-type="fig" rid="F4">4B</xref>) half fusiform, ~ 1.5 × as long as wide, widest near middle; surface microreticulated, with several small punctures; lateral margins finely curved, apex acutangular.</p><p>Elytra (Fig. <xref ref-type="fig" rid="F4">4C</xref>) ~ 1.5 × as long as wide, widest behind basal 1/2. Surface shiny, with distinct cupreous metallic luster and rows of sparse long setae. Strial punctures larger in basal 1/2, separated by ~ 1.5 × their diameters, much smaller and widely separated in other parts of elytra. Granulated carinae on strial intervals VII and VIII, other intervals flat. Hind wings well developed.</p><p>Metaventrite (Fig. <xref ref-type="fig" rid="F4">4D</xref>), surface rough with sparse long setae and large round punctures at disc. Median sulcus distinct, extending from posterior margin to anterior 1/2. A pair of small round impression located at basal sides of median sulcus. Lateral sides of disc with series of elliptical shallow impression.</p><p><bold><italic>Abdomen</italic>.</bold> Middle regions of ventrites I–IV and anterior part of ventrite V punctured (Fig. <xref ref-type="fig" rid="F4">4D</xref>), covered with sparse small punctures, each puncture bearing a long seta. Other parts of abdomen (Fig. <xref ref-type="fig" rid="F4">4D</xref>) covered with plastron and mixed with sparse long setae. Apex of ventrite V weakly concaved. Ventrite I with well-developed pair of admedian carinae, straight, extending from base to apex.</p><p>Legs simple, surface granulated; femora widened, surface with plastron; inner side of tibiae with cleaning fringes; tarsi slightly shorter tibiae; tarsal claws simple.</p><p><bold><italic>Genitalia</italic>.</bold> Aedeagus (Fig. <xref ref-type="fig" rid="F5">5A–D</xref>), long and slender, symmetrical; median lobe slightly longer than parameres, finely get narrowed in basal 3/4, distal 1/4 distinctly sharpened. Parameres (Fig. <xref ref-type="fig" rid="F5">5D</xref>) curved at apex, with apex rounded; apical 1/2 covered with long setae.</p><fig id="F5" position="float" orientation="portrait"><object-id xmlns:xlink="http://www.w3.org/1999/xlink" content-type="doi" xlink:type="simple">10.3897/zookeys.1219.125754.figure5</object-id><object-id xmlns:xlink="http://www.w3.org/1999/xlink" content-type="arpha" xlink:type="simple">CE22353F-6200-5B4F-AF5C-E2BB4A67D80E</object-id><label>Figure 5.</label><caption><p>Aedeagus of <italic><tp:taxon-name><tp:taxon-name-part taxon-name-part-type="genus" reg="Grouvellinus">Grouvellinus</tp:taxon-name-part><tp:taxon-name-part taxon-name-part-type="species" reg="buyi">buyi</tp:taxon-name-part></tp:taxon-name></italic> sp. nov., paratype <bold>A</bold> dorsal view <bold>B</bold> lateral view <bold>C</bold> ventral view <bold>D</bold> apex of median lobe and parameres. Scale bars: 0.05 mm (<bold>D</bold>); 0.1 mm (<bold>A–C</bold>).</p></caption><graphic xmlns:xlink="http://www.w3.org/1999/xlink" xlink:href="zookeys-1219-073_article-125754__-g005.jpg" position="float" orientation="portrait" xlink:type="simple" id="oo_1184217.jpg"><uri content-type="original_file" xlink:type="simple">https://binary.pensoft.net/fig/1184217</uri></graphic></fig><p><bold>Female.</bold> Externally similar to the male, averagely larger. Ovipositor as in Fig. <xref ref-type="fig" rid="F12">12B, G</xref>. Stylus short and narrow, weakly curved at apex, ~ 1/7 as long as distal portion of coxite. Coxite long, apex weakly expanded, roundly broadened at outer margin, with several short and curved sensilla. Distal portion of coxite nearly straight, surface finely with very short and acute setae. Proximal portion of coxite short, longer than 1/3 length of distal portion, surface finely covered with sparse, very short and acute setae. Valvifers ~ as long as coxite, longitudinal baculum weakly curved.</p></tp:treatment-sec><tp:treatment-sec sec-type="description" id="SECID0E2RAE"><title>Measurements.</title><p><bold>Male</bold> (<italic>n</italic> = 5): <abbrev xmlns:xlink="http://www.w3.org/1999/xlink" xlink:title="length of body, as the sum PL + EL" id="ABBRID0EFSAE" xlink:type="simple">CL</abbrev>: 1.91–2.09 mm (1.96±0.07); <abbrev xmlns:xlink="http://www.w3.org/1999/xlink" xlink:title="length of pronotum along the midline" id="ABBRID0EJSAE" xlink:type="simple">PL</abbrev>: 0.58–0.59 mm (0.58±0.01), <abbrev xmlns:xlink="http://www.w3.org/1999/xlink" xlink:title="maximum width of pronotum" id="ABBRID0ENSAE" xlink:type="simple">PW</abbrev>: 0.71–0.74 mm (0.72±0.01); <abbrev xmlns:xlink="http://www.w3.org/1999/xlink" xlink:title="length of elytra along the suture" id="ABBRID0ERSAE" xlink:type="simple">EL</abbrev>: 1.32–1.50 mm (1.38±0.07), <abbrev xmlns:xlink="http://www.w3.org/1999/xlink" xlink:title="maximum width of elytra" id="ABBRID0EVSAE" xlink:type="simple">EW</abbrev>: 0.94–1.00 mm (0.97±0.02).</p><p><bold>Female</bold>: <abbrev xmlns:xlink="http://www.w3.org/1999/xlink" xlink:title="length of body, as the sum PL + EL" id="ABBRID0E4SAE" xlink:type="simple">CL</abbrev> (<italic>n</italic> = 6): 2.18–2.23 mm (2.21±0.02); <abbrev xmlns:xlink="http://www.w3.org/1999/xlink" xlink:title="length of pronotum along the midline" id="ABBRID0EDTAE" xlink:type="simple">PL</abbrev>: 0.62–0.65 mm (0.63±0.01), <abbrev xmlns:xlink="http://www.w3.org/1999/xlink" xlink:title="maximum width of pronotum" id="ABBRID0EHTAE" xlink:type="simple">PW</abbrev>: 0.72–0.83 mm (0.77±0.04); <abbrev xmlns:xlink="http://www.w3.org/1999/xlink" xlink:title="length of elytra along the suture" id="ABBRID0ELTAE" xlink:type="simple">EL</abbrev>: 1.56–1.58 mm (1.57±0.01), <abbrev xmlns:xlink="http://www.w3.org/1999/xlink" xlink:title="maximum width of elytra" id="ABBRID0EPTAE" xlink:type="simple">EW</abbrev>: 0.97–1.10 mm (1.01±0.05).</p></tp:treatment-sec><tp:treatment-sec sec-type="distribution" id="SECID0ETTAE"><title>Distribution.</title><p>China: Guizhou.</p></tp:treatment-sec><tp:treatment-sec sec-type="biology" id="SECID0EYTAE"><title>Biology.</title><p>All adults were collected from submerged stone in small ravine stream (Fig. <xref ref-type="fig" rid="F14">14D</xref>).</p></tp:treatment-sec><tp:treatment-sec sec-type="etymology" id="SECID0ECUAE"><title>Etymology.</title><p>The specific epithet ‘<tp:taxon-name><tp:taxon-name-part taxon-name-part-type="genus" reg="Grouvellinus"/><tp:taxon-name-part taxon-name-part-type="species" reg="buyi">buyi</tp:taxon-name-part></tp:taxon-name>’ is a nation of Chinese, which is the majority nation of the type locality of this new species: Xinbaobuyi Township (Guiyang City, Guizhou Province, China).</p></tp:treatment-sec><tp:treatment-sec sec-type="Comparative diagnosis" id="SECID0ERUAE"><title>Comparative diagnosis.</title><p>The new species is similar with <italic><tp:taxon-name><tp:taxon-name-part taxon-name-part-type="genus" reg="Grouvellinus">Grouvellinus</tp:taxon-name-part><tp:taxon-name-part taxon-name-part-type="species" reg="sinensis">sinensis</tp:taxon-name-part></tp:taxon-name></italic> Grouvelle, 1906 and <italic><tp:taxon-name><tp:taxon-name-part taxon-name-part-type="genus" reg="Grouvellinus">G.</tp:taxon-name-part><tp:taxon-name-part taxon-name-part-type="species" reg="ligulaceus">ligulaceus</tp:taxon-name-part></tp:taxon-name></italic> Bian &amp; Zhang, 2023 in habitus. <italic><tp:taxon-name><tp:taxon-name-part taxon-name-part-type="genus" reg="Grouvellinus">Grouvellinus</tp:taxon-name-part><tp:taxon-name-part taxon-name-part-type="species" reg="buyi">buyi</tp:taxon-name-part></tp:taxon-name></italic> sp. nov. can be easily distinguished from <italic><tp:taxon-name><tp:taxon-name-part taxon-name-part-type="genus" reg="Grouvellinus">G.</tp:taxon-name-part><tp:taxon-name-part taxon-name-part-type="species" reg="ligulaceus">ligulaceus</tp:taxon-name-part></tp:taxon-name></italic> by the following characters: 1) strial punctures of elytra very large in basal 1/2 (vs much smaller); 2) prosternal process with straight apex (vs weakly rounded); 3) median lobe of aedeagus slender (vs much broader); 4) parameres of aedeagus distinctly curved at apex (vs not as above).</p><p>The new species can be distinguished from <italic><tp:taxon-name><tp:taxon-name-part taxon-name-part-type="genus" reg="Grouvellinus">G.</tp:taxon-name-part><tp:taxon-name-part taxon-name-part-type="species" reg="sinensis">sinensis</tp:taxon-name-part></tp:taxon-name></italic> by having a body with metallic luster and the surface of metaventrite and abdominal ventrites shiny, whereas the body lacks metallic luster and the surface of metaventrite and abdominal ventrites is distinctly rough in <italic><tp:taxon-name><tp:taxon-name-part taxon-name-part-type="genus" reg="Grouvellinus">G.</tp:taxon-name-part><tp:taxon-name-part taxon-name-part-type="species" reg="sinensis">sinensis</tp:taxon-name-part></tp:taxon-name></italic>.</p></tp:treatment-sec><tp:treatment-sec><!--Section generated to contain objects referenced in tp:taxon-treatment.--><fig id="F1" position="float" orientation="portrait"><object-id xmlns:xlink="http://www.w3.org/1999/xlink" content-type="doi" xlink:type="simple">10.3897/zookeys.1219.125754.figure1</object-id><object-id xmlns:xlink="http://www.w3.org/1999/xlink" content-type="arpha" xlink:type="simple">DDBA1A30-A321-5BB9-917D-3BF2DE2E9548</object-id><label>Figure 1.</label><caption><p>Dorsal habitus of <italic><tp:taxon-name><tp:taxon-name-part taxon-name-part-type="genus" reg="Grouvellinus">Grouvellinus</tp:taxon-name-part></tp:taxon-name></italic> species, holotypes <bold>A</bold><italic><tp:taxon-name><tp:taxon-name-part taxon-name-part-type="genus" reg="Grouvellinus">G.</tp:taxon-name-part><tp:taxon-name-part taxon-name-part-type="species" reg="loong">loong</tp:taxon-name-part></tp:taxon-name></italic> sp. nov. <bold>B</bold><italic><tp:taxon-name><tp:taxon-name-part taxon-name-part-type="genus" reg="Grouvellinus">G.</tp:taxon-name-part><tp:taxon-name-part taxon-name-part-type="species" reg="buyi">buyi</tp:taxon-name-part></tp:taxon-name></italic> sp. nov. <bold>C</bold><italic><tp:taxon-name><tp:taxon-name-part taxon-name-part-type="genus" reg="Grouvellinus">G.</tp:taxon-name-part><tp:taxon-name-part taxon-name-part-type="species" reg="wangmoensis">wangmoensis</tp:taxon-name-part></tp:taxon-name></italic> sp. nov. <bold>D</bold><italic><tp:taxon-name><tp:taxon-name-part taxon-name-part-type="genus" reg="Grouvellinus">G.</tp:taxon-name-part><tp:taxon-name-part taxon-name-part-type="species" reg="lihaitaoi">lihaitaoi</tp:taxon-name-part></tp:taxon-name></italic> sp. nov. <bold>E</bold><italic><tp:taxon-name><tp:taxon-name-part taxon-name-part-type="genus" reg="Grouvellinus">G.</tp:taxon-name-part><tp:taxon-name-part taxon-name-part-type="species" reg="muyinlini">muyinlini</tp:taxon-name-part></tp:taxon-name></italic> sp. nov. Scale bar: 0.5 mm.</p></caption><graphic xmlns:xlink="http://www.w3.org/1999/xlink" xlink:href="zookeys-1219-073_article-125754__-g001.jpg" position="float" orientation="portrait" xlink:type="simple" id="oo_1184213.jpg"><uri content-type="original_file" xlink:type="simple">https://binary.pensoft.net/fig/1184213</uri></graphic></fig><fig id="F12" position="float" orientation="portrait"><object-id xmlns:xlink="http://www.w3.org/1999/xlink" content-type="doi" xlink:type="simple">10.3897/zookeys.1219.125754.figure12</object-id><object-id xmlns:xlink="http://www.w3.org/1999/xlink" content-type="arpha" xlink:type="simple">E45D70D1-AC1E-551C-8F45-369B3FED18B2</object-id><label>Figure 12.</label><caption><p>Ovipositor of <italic><tp:taxon-name><tp:taxon-name-part taxon-name-part-type="genus" reg="Grouvellinus">Grouvellinus</tp:taxon-name-part></tp:taxon-name></italic> species <bold>A, F</bold><italic><tp:taxon-name><tp:taxon-name-part taxon-name-part-type="genus" reg="Grouvellinus">G.</tp:taxon-name-part><tp:taxon-name-part taxon-name-part-type="species" reg="loong">loong</tp:taxon-name-part></tp:taxon-name></italic> sp. nov., paratype <bold>B, G</bold><italic><tp:taxon-name><tp:taxon-name-part taxon-name-part-type="genus" reg="Grouvellinus">G.</tp:taxon-name-part><tp:taxon-name-part taxon-name-part-type="species" reg="buyi">buyi</tp:taxon-name-part></tp:taxon-name></italic> sp. nov., paratype <bold>C, H</bold><italic><tp:taxon-name><tp:taxon-name-part taxon-name-part-type="genus" reg="Grouvellinus">G.</tp:taxon-name-part><tp:taxon-name-part taxon-name-part-type="species" reg="wangmoensis">wangmoensis</tp:taxon-name-part></tp:taxon-name></italic> sp. nov., paratype <bold>D, I</bold><italic><tp:taxon-name><tp:taxon-name-part taxon-name-part-type="genus" reg="Grouvellinus">G.</tp:taxon-name-part><tp:taxon-name-part taxon-name-part-type="species" reg="lihaitaoi">lihaitaoi</tp:taxon-name-part></tp:taxon-name></italic> sp. nov., paratype <bold>E, J</bold><italic><tp:taxon-name><tp:taxon-name-part taxon-name-part-type="genus" reg="Grouvellinus">G.</tp:taxon-name-part><tp:taxon-name-part taxon-name-part-type="species" reg="muyinlini">muyinlini</tp:taxon-name-part></tp:taxon-name></italic> sp. nov., paratype. Scale bars: 0.1 mm.</p></caption><graphic xmlns:xlink="http://www.w3.org/1999/xlink" xlink:href="zookeys-1219-073_article-125754__-g012.jpg" position="float" orientation="portrait" xlink:type="simple" id="oo_1184224.jpg"><uri content-type="original_file" xlink:type="simple">https://binary.pensoft.net/fig/1184224</uri></graphic></fig><fig id="F14" position="float" orientation="portrait"><object-id xmlns:xlink="http://www.w3.org/1999/xlink" content-type="doi" xlink:type="simple">10.3897/zookeys.1219.125754.figure14</object-id><object-id xmlns:xlink="http://www.w3.org/1999/xlink" content-type="arpha" xlink:type="simple">5E75E2F3-EA54-5C6C-89F7-6205BDA7B138</object-id><label>Figure 14.</label><caption><p>Habitats of <italic><tp:taxon-name><tp:taxon-name-part taxon-name-part-type="genus" reg="Grouvellinus">Grouvellinus</tp:taxon-name-part></tp:taxon-name></italic> species <bold>A</bold> general environment of the type locality of <italic><tp:taxon-name><tp:taxon-name-part taxon-name-part-type="genus" reg="Grouvellinus">G.</tp:taxon-name-part><tp:taxon-name-part taxon-name-part-type="species" reg="loong">loong</tp:taxon-name-part></tp:taxon-name></italic> sp. nov. <bold>B</bold> same, microenvironment <bold>C</bold> living adult of <italic><tp:taxon-name><tp:taxon-name-part taxon-name-part-type="genus" reg="Grouvellinus">G.</tp:taxon-name-part><tp:taxon-name-part taxon-name-part-type="species" reg="loong">loong</tp:taxon-name-part></tp:taxon-name></italic> sp. nov. <bold>D</bold> general environment of the type locality of <italic><tp:taxon-name><tp:taxon-name-part taxon-name-part-type="genus" reg="Grouvellinus">G.</tp:taxon-name-part><tp:taxon-name-part taxon-name-part-type="species" reg="buyi">buyi</tp:taxon-name-part></tp:taxon-name></italic> sp. nov.</p></caption><graphic xmlns:xlink="http://www.w3.org/1999/xlink" xlink:href="zookeys-1219-073_article-125754__-g014.jpg" position="float" orientation="portrait" xlink:type="simple" id="oo_1184226.jpg"><uri content-type="original_file" xlink:type="simple">https://binary.pensoft.net/fig/1184226</uri></graphic></fig></tp:treatment-sec></tp:taxon-treatment>
