# Supplementary material for: ﻿Five new species of the genus Grouvellinus Champion, 1923 from Guizhou Province, China (Coleoptera, Elmidae)
Source: Zookeys. 2024 Nov 27;1219:73–97. doi: 10.3897/zookeys.1219.125754 (PMC11618103; doi:10.3897/zookeys.1219.125754)
Supplement: XML Treatment for Grouvellinus wangmoensis [file zookeys.1219.125754-treatment4.xml]

<!DOCTYPE tp:taxon-treatment
  PUBLIC "-//TaxonX//DTD Taxonomic Treatment Publishing DTD v0 20100105//EN" "tax-treatment-NSO.dtd">
<tp:taxon-treatment xmlns:tp="http://www.plazi.org/taxpub"><tp:treatment-meta><kwd-group><label>Taxon classification</label><kwd>
              <named-content content-type="kingdom">Animalia</named-content>
            </kwd><kwd>
              <named-content content-type="order">Coleoptera</named-content>
            </kwd><kwd>
              <named-content content-type="family">Elmidae</named-content>
            </kwd></kwd-group><mixed-citation publication-type="journal"><person-group><name><surname>Jiang</surname><given-names>Ri-Xin</given-names></name><name><surname>Wu</surname><given-names>Ping-Lan</given-names></name><name><surname>Chen</surname><given-names>Xiang-Sheng</given-names></name></person-group><article-title>﻿Five new species of the genus <italic><tp:taxon-name><tp:taxon-name-part taxon-name-part-type="genus" reg="Grouvellinus">Grouvellinus</tp:taxon-name-part></tp:taxon-name></italic> Champion, 1923 from Guizhou Province, China (<tp:taxon-name><tp:taxon-name-part taxon-name-part-type="order">Coleoptera</tp:taxon-name-part></tp:taxon-name>, <tp:taxon-name><tp:taxon-name-part taxon-name-part-type="family">Elmidae</tp:taxon-name-part></tp:taxon-name>)</article-title><source>Zookeys</source><day>27</day><month>11</month><year>2024</year><volume>1219</volume><fpage>73</fpage><lpage>97</lpage><pub-id pub-id-type="doi">10.3897/zookeys.1219.125754</pub-id></mixed-citation></tp:treatment-meta><tp:nomenclature><label>﻿</label><tp:taxon-name>
            <object-id xmlns:xlink="http://www.w3.org/1999/xlink" content-type="arpha" xlink:type="simple">CC680CE8-019B-5A1C-9F17-141A47264173</object-id>
            <tp:taxon-name-part taxon-name-part-type="genus" reg="Grouvellinus">Grouvellinus</tp:taxon-name-part>
            <tp:taxon-name-part taxon-name-part-type="species" reg="wangmoensis">wangmoensis</tp:taxon-name-part>
            <object-id xmlns:xlink="http://www.w3.org/1999/xlink" content-type="zoobank" xlink:type="simple">https://zoobank.org/08E7A5E2-AD72-4799-B81B-B7283F8FD4BE</object-id>
          </tp:taxon-name><tp:taxon-status xmlns:xlink="http://www.w3.org/1999/xlink" xlink:type="simple">sp. nov.</tp:taxon-status><xref ref-type="fig" rid="F1">Figs 1C</xref><xref ref-type="fig" rid="F6">, 6</xref><xref ref-type="fig" rid="F7">, 7</xref><xref ref-type="fig" rid="F12">, 12C, H</xref></tp:nomenclature><tp:treatment-sec sec-type="material" id="SECID0EVYAE"><title>Material examined.</title><p>(31 exs: 11 ♂♂, 20 ♀♀): <bold><italic>Holotype</italic>: China</bold> • ♂, labeled ‘China: Guizhou, Qiannan Buyi and Miao Autonomous Prefecture (黔南布依族苗族自治州), Wangmo County (望谟县), Mashan Town (麻山镇), Kafa Village (卡法村), H: ~ 857 m, 10.VII.2022, Jiang Ri-Xin leg.’ (<abbrev xmlns:xlink="http://www.w3.org/1999/xlink" xlink:title="Institute of Entomology, Guizhou University" id="ABBRID0E6YAE" xlink:type="simple">GUGC</abbrev>). <bold><italic>Paratypes</italic>: China</bold> • 10 ♂♂, 20 ♀♀, with same label data as the holotype (<abbrev xmlns:xlink="http://www.w3.org/1999/xlink" xlink:title="Institute of Entomology, Guizhou University" id="ABBRID0EHZAE" xlink:type="simple">GUGC</abbrev>).</p></tp:treatment-sec><tp:treatment-sec sec-type="diagnosis" id="SECID0ELZAE"><title>Diagnosis.</title><p>Body long-oval, dark brown, with weak cupreous metallic luster. Pronotum widest at base, surface finely covered with small punctures, portions of anterior and posterior angles distinctly wrinkled. Base of pronotum with a pair of round foveae located at middle. Elytron interval VIII carinated. Median sulcus of metaventrite thin but distinct, extending from base to 3/4 length of metaventrite. Aedeagus with median lobe slightly longer than parameres, finely narrowed from basal 1/3 to apex, basal 1/6 distinctly narrowed, apex rounded and weakly expanded. Parameres of aedeagus very thin, weakly curved, apex rounded, lateral portion with long setae at apical 1/3, apex with several much longer setae.</p></tp:treatment-sec><tp:treatment-sec sec-type="description" id="SECID0EQZAE"><title>Description.</title><p><bold>Male.</bold> Body elongate-oval (Fig. <xref ref-type="fig" rid="F1">1C</xref>), dark brown with cupreous metallic luster, tibiae, antennae, and elytra light brown. Plastron area confined to head, except for frons, vertex and clypeus, lateral portions of prosternum, ninth elytral interval and epipleura, lateral portions of mesosternum, metaventrite, abdomen, and surfaces of femora.</p><p>Head (Fig. <xref ref-type="fig" rid="F6">6A</xref>) wider than long, dorsal surface shiny, densely covered with short setae (except discal part) and with sparse large punctures, each bearing a longer seta. Surface of clypeus shiny, with sparse small punctures and each bearing a long seta. Labrum transverse, approximately as long as clypeus, surface shiny, basal 1/2 hairless, apical 1/2 with sparse short setae, lateral margins with long bristles, apical margin rounded.</p><fig id="F6" position="float" orientation="portrait"><object-id xmlns:xlink="http://www.w3.org/1999/xlink" content-type="doi" xlink:type="simple">10.3897/zookeys.1219.125754.figure6</object-id><object-id xmlns:xlink="http://www.w3.org/1999/xlink" content-type="arpha" xlink:type="simple">655A74BF-E051-5959-90D1-8394E9F7D521</object-id><label>Figure 6.</label><caption><p>Diagnostic features of <italic><tp:taxon-name><tp:taxon-name-part taxon-name-part-type="genus" reg="Grouvellinus">Grouvellinus</tp:taxon-name-part><tp:taxon-name-part taxon-name-part-type="species" reg="wangmoensis">wangmoensis</tp:taxon-name-part></tp:taxon-name></italic> sp. nov., paratype <bold>A</bold> head, dorsal view <bold>B</bold> pronotum, dorsal view <bold>C</bold> elytra, dorsal view <bold>D</bold> ventral habitus. Scale bars: 0.25 mm (<bold>A, B</bold>); 0.5 mm (<bold>C, D</bold>).</p></caption><graphic xmlns:xlink="http://www.w3.org/1999/xlink" xlink:href="zookeys-1219-073_article-125754__-g006.jpg" position="float" orientation="portrait" xlink:type="simple" id="oo_1184218.jpg"><uri content-type="original_file" xlink:type="simple">https://binary.pensoft.net/fig/1184218</uri></graphic></fig><p>Pronotum (Fig. <xref ref-type="fig" rid="F6">6B</xref>), slightly wider than long, widest at base, narrowed anteriad. Surface shiny, disc finely with sparse small punctures and long setae, surface of anterior and posterior angles distinctly wrinkled. Longitudinal impression absent, with a pair of small round foveae at middle of pronotal base. Anterior margin arcuate, anterior angles distinctly produced and acutangular. Lateral margins finely curved. Basal margin trisinuate, emarginated before scutellum, posterior angles acutangular. Sublateral carinae short, ~ 1/5 length of pronotum, each side of carinae with a shallow and indistinct oblique impression, not touch the apex of sublateral carinae, extending from basal 1/3 of pronotum to near anterior angle. Prosternal process (Fig. <xref ref-type="fig" rid="F6">6D</xref>) with apex weakly rounded, surface distinctly wrinkled sparsely covered with large punctures and long setae.</p><p>Scutellum (Fig. <xref ref-type="fig" rid="F6">6B</xref>) widely triangular, approximately as long as wide, widest at base; surface weakly wrinkled, with several large punctures, each bearing seta which in different length. Lateral margins finely curved, apex obtuse.</p><p>Elytra (Fig. <xref ref-type="fig" rid="F6">6C</xref>) ~ 1.5 × as long as wide, widest at base, narrowed to apex. Surface lighter in color than head and pronotum, shiny, with cupreous metallic luster and rows of sparse long setae. Strial punctures large in basal 2/3, separated by ~ 1.5 × diameters, and much smaller and widely separated in apical 1/3. Granulated carina on interval VIII, other intervals flat. Hind wings well developed.</p><p>Metaventrite (Fig. <xref ref-type="fig" rid="F6">6D</xref>), surface rough and finely with long setae and large round punctures at disc. Median sulcus distinct, extending from posterior margin to 3/4 length of metaventrite. A pair of small round impression located at basal sides of median sulcus. Lateral sides of disc with series of elliptical shallow impression.</p><p><bold><italic>Abdomen</italic>.</bold> Base of ventrite I (Fig. <xref ref-type="fig" rid="F6">6D</xref>) weakly wrinkled, middle portions of ventrites I–IV and anterior part of ventrite V shiny (Fig. <xref ref-type="fig" rid="F6">6D</xref>), finely covered with large punctures, each puncture bearing a long seta. Other parts of abdomen (Fig. <xref ref-type="fig" rid="F6">6D</xref>) with plastron and mixed with sparse long setae. Apex of ventrite V weakly curved. Ventrite I with a pair of well-developed admedian carinae, curved at middle, extending from base to apex.</p><p>Legs simple, surface granulated; femora widened, surface with plastron; inner side of tibiae with cleaning fringes; tarsi slightly shorter tibiae; tarsal claws simple.</p><p><bold><italic>Genitalia</italic>.</bold> Aedeagus (Fig. <xref ref-type="fig" rid="F7">7A–D</xref>), long and slender, symmetrical; median lobe slightly longer than parameres, distinctly narrowed at basal 1/5, apical 4/5 finely get narrowed from base to apex, with apex rounded. Parameres (Fig. <xref ref-type="fig" rid="F7">7D</xref>) thin, weakly curved to inner side, with apex rounded; apical 1/2 with long setae, apex of paramere with several much longer setae.</p><fig id="F7" position="float" orientation="portrait"><object-id xmlns:xlink="http://www.w3.org/1999/xlink" content-type="doi" xlink:type="simple">10.3897/zookeys.1219.125754.figure7</object-id><object-id xmlns:xlink="http://www.w3.org/1999/xlink" content-type="arpha" xlink:type="simple">5A0F4325-E60D-5B9D-9305-E442FF049840</object-id><label>Figure 7.</label><caption><p>Aedeagus of <italic><tp:taxon-name><tp:taxon-name-part taxon-name-part-type="genus" reg="Grouvellinus">Grouvellinus</tp:taxon-name-part><tp:taxon-name-part taxon-name-part-type="species" reg="wangmoensis">wangmoensis</tp:taxon-name-part></tp:taxon-name></italic> sp. nov., paratype <bold>A v</bold>entral view <bold>B</bold> lateral view <bold>C</bold> dorsal view <bold>D</bold> apex of median lobe and parameres. Scale bars: 0.05 mm (<bold>D</bold>); 0.1 mm (<bold>A–C</bold>).</p></caption><graphic xmlns:xlink="http://www.w3.org/1999/xlink" xlink:href="zookeys-1219-073_article-125754__-g007.jpg" position="float" orientation="portrait" xlink:type="simple" id="oo_1184219.jpg"><uri content-type="original_file" xlink:type="simple">https://binary.pensoft.net/fig/1184219</uri></graphic></fig><p><bold>Female.</bold> Externally similar to the male, averagely larger. Ovipositor as in Fig. <xref ref-type="fig" rid="F12">12C, H</xref>. Stylus short and narrow, very weakly curved at base, ~ 1/4 as long as distal portion of coxite. Coxite long, apex distinctly expanded, roundly broadened at outer margin, and with several short and curved sensilla. Distal portion of coxite nearly straight, surface finely covered with very short and acute setae. Proximal portion of coxite short, ~ 1/2 the length of distal portion, surface finely covered with very short and acute setae. Valvifers longer than coxite, longitudinal baculum curved.</p></tp:treatment-sec><tp:treatment-sec sec-type="description" id="SECID0ER5AE"><title>Measurements.</title><p><bold>Male</bold> (<italic>n</italic> = 10): <abbrev xmlns:xlink="http://www.w3.org/1999/xlink" xlink:title="length of body, as the sum PL + EL" id="ABBRID0E25AE" xlink:type="simple">CL</abbrev>: 2.10–2.23 mm (2.18±0.04); <abbrev xmlns:xlink="http://www.w3.org/1999/xlink" xlink:title="length of pronotum along the midline" id="ABBRID0E65AE" xlink:type="simple">PL</abbrev>: 0.60–0.62 mm (0.62±0.01), <abbrev xmlns:xlink="http://www.w3.org/1999/xlink" xlink:title="maximum width of pronotum" id="ABBRID0ED6AE" xlink:type="simple">PW</abbrev>: 0.73–0.82 mm (0.76±0.03); <abbrev xmlns:xlink="http://www.w3.org/1999/xlink" xlink:title="length of elytra along the suture" id="ABBRID0EH6AE" xlink:type="simple">EL</abbrev>: 1.49–1.61 mm (1.56±0.03), <abbrev xmlns:xlink="http://www.w3.org/1999/xlink" xlink:title="maximum width of elytra" id="ABBRID0EL6AE" xlink:type="simple">EW</abbrev>: 0.95–1.04 mm (0.99±0.03).</p><p><bold>Female</bold>: <abbrev xmlns:xlink="http://www.w3.org/1999/xlink" xlink:title="length of body, as the sum PL + EL" id="ABBRID0ET6AE" xlink:type="simple">CL</abbrev> (<italic>n</italic> = 10): 2.20–2.27 mm (2.24±0.02); <abbrev xmlns:xlink="http://www.w3.org/1999/xlink" xlink:title="length of pronotum along the midline" id="ABBRID0EZ6AE" xlink:type="simple">PL</abbrev>: 0.56–0.64 mm (0.61±0.03), <abbrev xmlns:xlink="http://www.w3.org/1999/xlink" xlink:title="maximum width of pronotum" id="ABBRID0E46AE" xlink:type="simple">PW</abbrev>: 0.73–0.78 mm (0.76±0.02); <abbrev xmlns:xlink="http://www.w3.org/1999/xlink" xlink:title="length of elytra along the suture" id="ABBRID0ECAAG" xlink:type="simple">EL</abbrev>: 1.61–1.63 mm (1.62±0.01), <abbrev xmlns:xlink="http://www.w3.org/1999/xlink" xlink:title="maximum width of elytra" id="ABBRID0EGAAG" xlink:type="simple">EW</abbrev>: 1.02–1.04 mm (1.03±0.01).</p></tp:treatment-sec><tp:treatment-sec sec-type="distribution" id="SECID0EKAAG"><title>Distribution.</title><p>China: Guizhou.</p></tp:treatment-sec><tp:treatment-sec sec-type="biology" id="SECID0EPAAG"><title>Biology.</title><p>All adults were collected from submerged stone in small ravine stream (Fig. <xref ref-type="fig" rid="F15">15F</xref>).</p></tp:treatment-sec><tp:treatment-sec sec-type="etymology" id="SECID0EZAAG"><title>Etymology.</title><p>The specific epithet refers to the type locality: Wangmo County (Guizhou, China); the name is treated as an adjective.</p></tp:treatment-sec><tp:treatment-sec sec-type="Comparative diagnosis" id="SECID0E5AAG"><title>Comparative diagnosis.</title><p>The new species is similar to <italic><tp:taxon-name><tp:taxon-name-part taxon-name-part-type="genus" reg="Grouvellinus">Grouvellinus</tp:taxon-name-part><tp:taxon-name-part taxon-name-part-type="species" reg="pilosus">pilosus</tp:taxon-name-part></tp:taxon-name></italic> Jeng &amp; Yang, 1998, <italic><tp:taxon-name><tp:taxon-name-part taxon-name-part-type="genus" reg="Grouvellinus">G.</tp:taxon-name-part><tp:taxon-name-part taxon-name-part-type="species" reg="huaxiensis">huaxiensis</tp:taxon-name-part></tp:taxon-name></italic> Jiang, Huang &amp; Chen, 2023, <italic><tp:taxon-name><tp:taxon-name-part taxon-name-part-type="genus" reg="Grouvellinus">G.</tp:taxon-name-part><tp:taxon-name-part taxon-name-part-type="species" reg="muyinlini">muyinlini</tp:taxon-name-part></tp:taxon-name></italic> sp. nov., and <italic><tp:taxon-name><tp:taxon-name-part taxon-name-part-type="genus" reg="Grouvellinus">G.</tp:taxon-name-part><tp:taxon-name-part taxon-name-part-type="species" reg="lihaitaoi">lihaitaoi</tp:taxon-name-part></tp:taxon-name></italic> sp. nov. in habitus. <italic><tp:taxon-name><tp:taxon-name-part taxon-name-part-type="genus" reg="Grouvellinus">Grouvellinus</tp:taxon-name-part><tp:taxon-name-part taxon-name-part-type="species" reg="wangmoensis">wangmoensis</tp:taxon-name-part></tp:taxon-name></italic> sp. nov. can be distinguished from <italic><tp:taxon-name><tp:taxon-name-part taxon-name-part-type="genus" reg="Grouvellinus">G.</tp:taxon-name-part><tp:taxon-name-part taxon-name-part-type="species" reg="pilosus">pilosus</tp:taxon-name-part></tp:taxon-name></italic> by the following characters: 1) base of pronotum with a pair of rounded foveae in middle (vs with a pair of elongate oval impressions), 2) granulated carinae present on elytron strial interval VIII (vs granulated carinae present on elytron strial interval VII). The new species can be easily distinguished from the other three species mentioned above by the sublateral carinae of pronotum being very short, not in contact with the oblique impression, and by the thin slender parameres of the aedeagus.</p></tp:treatment-sec><tp:treatment-sec><!--Section generated to contain objects referenced in tp:taxon-treatment.--><fig id="F1" position="float" orientation="portrait"><object-id xmlns:xlink="http://www.w3.org/1999/xlink" content-type="doi" xlink:type="simple">10.3897/zookeys.1219.125754.figure1</object-id><object-id xmlns:xlink="http://www.w3.org/1999/xlink" content-type="arpha" xlink:type="simple">DDBA1A30-A321-5BB9-917D-3BF2DE2E9548</object-id><label>Figure 1.</label><caption><p>Dorsal habitus of <italic><tp:taxon-name><tp:taxon-name-part taxon-name-part-type="genus" reg="Grouvellinus">Grouvellinus</tp:taxon-name-part></tp:taxon-name></italic> species, holotypes <bold>A</bold><italic><tp:taxon-name><tp:taxon-name-part taxon-name-part-type="genus" reg="Grouvellinus">G.</tp:taxon-name-part><tp:taxon-name-part taxon-name-part-type="species" reg="loong">loong</tp:taxon-name-part></tp:taxon-name></italic> sp. nov. <bold>B</bold><italic><tp:taxon-name><tp:taxon-name-part taxon-name-part-type="genus" reg="Grouvellinus">G.</tp:taxon-name-part><tp:taxon-name-part taxon-name-part-type="species" reg="buyi">buyi</tp:taxon-name-part></tp:taxon-name></italic> sp. nov. <bold>C</bold><italic><tp:taxon-name><tp:taxon-name-part taxon-name-part-type="genus" reg="Grouvellinus">G.</tp:taxon-name-part><tp:taxon-name-part taxon-name-part-type="species" reg="wangmoensis">wangmoensis</tp:taxon-name-part></tp:taxon-name></italic> sp. nov. <bold>D</bold><italic><tp:taxon-name><tp:taxon-name-part taxon-name-part-type="genus" reg="Grouvellinus">G.</tp:taxon-name-part><tp:taxon-name-part taxon-name-part-type="species" reg="lihaitaoi">lihaitaoi</tp:taxon-name-part></tp:taxon-name></italic> sp. nov. <bold>E</bold><italic><tp:taxon-name><tp:taxon-name-part taxon-name-part-type="genus" reg="Grouvellinus">G.</tp:taxon-name-part><tp:taxon-name-part taxon-name-part-type="species" reg="muyinlini">muyinlini</tp:taxon-name-part></tp:taxon-name></italic> sp. nov. Scale bar: 0.5 mm.</p></caption><graphic xmlns:xlink="http://www.w3.org/1999/xlink" xlink:href="zookeys-1219-073_article-125754__-g001.jpg" position="float" orientation="portrait" xlink:type="simple" id="oo_1184213.jpg"><uri content-type="original_file" xlink:type="simple">https://binary.pensoft.net/fig/1184213</uri></graphic></fig><fig id="F12" position="float" orientation="portrait"><object-id xmlns:xlink="http://www.w3.org/1999/xlink" content-type="doi" xlink:type="simple">10.3897/zookeys.1219.125754.figure12</object-id><object-id xmlns:xlink="http://www.w3.org/1999/xlink" content-type="arpha" xlink:type="simple">E45D70D1-AC1E-551C-8F45-369B3FED18B2</object-id><label>Figure 12.</label><caption><p>Ovipositor of <italic><tp:taxon-name><tp:taxon-name-part taxon-name-part-type="genus" reg="Grouvellinus">Grouvellinus</tp:taxon-name-part></tp:taxon-name></italic> species <bold>A, F</bold><italic><tp:taxon-name><tp:taxon-name-part taxon-name-part-type="genus" reg="Grouvellinus">G.</tp:taxon-name-part><tp:taxon-name-part taxon-name-part-type="species" reg="loong">loong</tp:taxon-name-part></tp:taxon-name></italic> sp. nov., paratype <bold>B, G</bold><italic><tp:taxon-name><tp:taxon-name-part taxon-name-part-type="genus" reg="Grouvellinus">G.</tp:taxon-name-part><tp:taxon-name-part taxon-name-part-type="species" reg="buyi">buyi</tp:taxon-name-part></tp:taxon-name></italic> sp. nov., paratype <bold>C, H</bold><italic><tp:taxon-name><tp:taxon-name-part taxon-name-part-type="genus" reg="Grouvellinus">G.</tp:taxon-name-part><tp:taxon-name-part taxon-name-part-type="species" reg="wangmoensis">wangmoensis</tp:taxon-name-part></tp:taxon-name></italic> sp. nov., paratype <bold>D, I</bold><italic><tp:taxon-name><tp:taxon-name-part taxon-name-part-type="genus" reg="Grouvellinus">G.</tp:taxon-name-part><tp:taxon-name-part taxon-name-part-type="species" reg="lihaitaoi">lihaitaoi</tp:taxon-name-part></tp:taxon-name></italic> sp. nov., paratype <bold>E, J</bold><italic><tp:taxon-name><tp:taxon-name-part taxon-name-part-type="genus" reg="Grouvellinus">G.</tp:taxon-name-part><tp:taxon-name-part taxon-name-part-type="species" reg="muyinlini">muyinlini</tp:taxon-name-part></tp:taxon-name></italic> sp. nov., paratype. Scale bars: 0.1 mm.</p></caption><graphic xmlns:xlink="http://www.w3.org/1999/xlink" xlink:href="zookeys-1219-073_article-125754__-g012.jpg" position="float" orientation="portrait" xlink:type="simple" id="oo_1184224.jpg"><uri content-type="original_file" xlink:type="simple">https://binary.pensoft.net/fig/1184224</uri></graphic></fig><fig id="F15" position="float" orientation="portrait"><object-id xmlns:xlink="http://www.w3.org/1999/xlink" content-type="doi" xlink:type="simple">10.3897/zookeys.1219.125754.figure15</object-id><object-id xmlns:xlink="http://www.w3.org/1999/xlink" content-type="arpha" xlink:type="simple">85B729B8-5C37-5B66-A8CD-867D8B030083</object-id><label>Figure 15.</label><caption><p>Habitat of <italic><tp:taxon-name><tp:taxon-name-part taxon-name-part-type="genus" reg="Grouvellinus">Grouvellinus</tp:taxon-name-part></tp:taxon-name></italic> species <bold>A</bold> general environment of the type locality of <italic><tp:taxon-name><tp:taxon-name-part taxon-name-part-type="genus" reg="Grouvellinus">G.</tp:taxon-name-part><tp:taxon-name-part taxon-name-part-type="species" reg="lihaitaoi">lihaitaoi</tp:taxon-name-part></tp:taxon-name></italic> sp. nov. <bold>B</bold> living adult of <italic><tp:taxon-name><tp:taxon-name-part taxon-name-part-type="genus" reg="Grouvellinus">G.</tp:taxon-name-part><tp:taxon-name-part taxon-name-part-type="species" reg="lihaitaoi">lihaitaoi</tp:taxon-name-part></tp:taxon-name></italic> sp. nov. <bold>C</bold> general environment of <italic><tp:taxon-name><tp:taxon-name-part taxon-name-part-type="genus" reg="Grouvellinus">G.</tp:taxon-name-part><tp:taxon-name-part taxon-name-part-type="species" reg="muyinlini">muyinlini</tp:taxon-name-part></tp:taxon-name></italic> sp. nov. <bold>D</bold> dr. Yin-Lin Mu working in the type locality of <italic><tp:taxon-name><tp:taxon-name-part taxon-name-part-type="genus" reg="Grouvellinus">G.</tp:taxon-name-part><tp:taxon-name-part taxon-name-part-type="species" reg="muyinlini">muyinlini</tp:taxon-name-part></tp:taxon-name></italic> sp. nov. <bold>E</bold> the first author working in the same locality as ditto <bold>F</bold> general environment of <italic><tp:taxon-name><tp:taxon-name-part taxon-name-part-type="genus" reg="Grouvellinus">G.</tp:taxon-name-part><tp:taxon-name-part taxon-name-part-type="species" reg="wangmoensis">wangmoensis</tp:taxon-name-part></tp:taxon-name></italic> sp. nov.</p></caption><graphic xmlns:xlink="http://www.w3.org/1999/xlink" xlink:href="zookeys-1219-073_article-125754__-g015.jpg" position="float" orientation="portrait" xlink:type="simple" id="oo_1184227.jpg"><uri content-type="original_file" xlink:type="simple">https://binary.pensoft.net/fig/1184227</uri></graphic></fig></tp:treatment-sec></tp:taxon-treatment>
