# Supplementary material for: ﻿Five new species of the genus Grouvellinus Champion, 1923 from Guizhou Province, China (Coleoptera, Elmidae)
Source: Zookeys. 2024 Nov 27;1219:73–97. doi: 10.3897/zookeys.1219.125754 (PMC11618103; doi:10.3897/zookeys.1219.125754)
Supplement: XML Treatment for Grouvellinus lihaitaoi [file zookeys.1219.125754-treatment5.xml]

<!DOCTYPE tp:taxon-treatment
  PUBLIC "-//TaxonX//DTD Taxonomic Treatment Publishing DTD v0 20100105//EN" "tax-treatment-NSO.dtd">
<tp:taxon-treatment xmlns:tp="http://www.plazi.org/taxpub"><tp:treatment-meta><kwd-group><label>Taxon classification</label><kwd>
              <named-content content-type="kingdom">Animalia</named-content>
            </kwd><kwd>
              <named-content content-type="order">Coleoptera</named-content>
            </kwd><kwd>
              <named-content content-type="family">Elmidae</named-content>
            </kwd></kwd-group><mixed-citation publication-type="journal"><person-group><name><surname>Jiang</surname><given-names>Ri-Xin</given-names></name><name><surname>Wu</surname><given-names>Ping-Lan</given-names></name><name><surname>Chen</surname><given-names>Xiang-Sheng</given-names></name></person-group><article-title>﻿Five new species of the genus <italic><tp:taxon-name><tp:taxon-name-part taxon-name-part-type="genus" reg="Grouvellinus">Grouvellinus</tp:taxon-name-part></tp:taxon-name></italic> Champion, 1923 from Guizhou Province, China (<tp:taxon-name><tp:taxon-name-part taxon-name-part-type="order">Coleoptera</tp:taxon-name-part></tp:taxon-name>, <tp:taxon-name><tp:taxon-name-part taxon-name-part-type="family">Elmidae</tp:taxon-name-part></tp:taxon-name>)</article-title><source>Zookeys</source><day>27</day><month>11</month><year>2024</year><volume>1219</volume><fpage>73</fpage><lpage>97</lpage><pub-id pub-id-type="doi">10.3897/zookeys.1219.125754</pub-id></mixed-citation></tp:treatment-meta><tp:nomenclature><label>﻿</label><tp:taxon-name>
            <object-id xmlns:xlink="http://www.w3.org/1999/xlink" content-type="arpha" xlink:type="simple">B9483348-9A35-508F-A89E-9CA16A2CCE3E</object-id>
            <tp:taxon-name-part taxon-name-part-type="genus" reg="Grouvellinus">Grouvellinus</tp:taxon-name-part>
            <tp:taxon-name-part taxon-name-part-type="species" reg="lihaitaoi">lihaitaoi</tp:taxon-name-part>
            <object-id xmlns:xlink="http://www.w3.org/1999/xlink" content-type="zoobank" xlink:type="simple">https://zoobank.org/6C4113AA-FCAF-44D4-845C-F3000D582D0A</object-id>
          </tp:taxon-name><tp:taxon-status xmlns:xlink="http://www.w3.org/1999/xlink" xlink:type="simple">sp. nov.</tp:taxon-status><xref ref-type="fig" rid="F1">Figs 1D</xref><xref ref-type="fig" rid="F8">, 8</xref><xref ref-type="fig" rid="F9">, 9</xref><xref ref-type="fig" rid="F12">, 12D, I</xref></tp:nomenclature><tp:treatment-sec sec-type="material" id="SECID0EAFAG"><title>Material examined.</title><p>(82 exs: 19 ♂♂, 13 ♀♀: 50 exs., sex undetermined): <bold><italic>Holotype</italic>: China</bold> • ♂, labeled ‘China: Guizhou, Qiannan Buyi and Miao Autonomous Prefecture (黔南布依族苗族自治州), Longli (龙里县), Wantanhe Town (湾滩河镇), H: 1136.10±1.08m, <named-content xmlns:xlink="http://www.w3.org/1999/xlink" content-type="dwc:verbatimCoordinates" xlink:type="simple"><named-content content-type="geo-json" specific-use="{&#34;type&#34;:&#34;Point&#34;,&#34;coordinates&#34;:[106.990833,26.214444]}" id="NCID0ENFAG" xlink:type="simple">26°12'52"N, 106°59'27"E</named-content></named-content>, 31.VIII.2023, Jiang Ri-Xin, Hai-Tao Li, Pin Li, Yu-Hao Zhang, Yin-Lin Mu &amp; Xiu-Dong Huang leg.’ (<abbrev xmlns:xlink="http://www.w3.org/1999/xlink" xlink:title="Institute of Entomology, Guizhou University" id="ABBRID0ESFAG" xlink:type="simple">GUGC</abbrev>). <bold><italic>Paratypes</italic>: China</bold> • 18 ♂♂, 13 ♀♀, 50 exs., sex undetermined, with same label data as the holotype (<abbrev xmlns:xlink="http://www.w3.org/1999/xlink" xlink:title="Institute of Entomology, Guizhou University" id="ABBRID0E1FAG" xlink:type="simple">GUGC</abbrev>).</p></tp:treatment-sec><tp:treatment-sec sec-type="diagnosis" id="SECID0E5FAG"><title>Diagnosis.</title><p>Body elongate-oval, dark brown, shiny, with weak cupreous metallic luster. Pronotum widest at base, disc covered with dense small round punctures, surface of posterior angles granulated, middle of base a pair of small round foveae. Elytral interval VIII carinated, carina granulated. Median sulcus of metaventrite thin but distinct, extending from base to 1/2 length of mataventrite. Aedeagus with median lobe distinctly longer than parameres, base distinctly narrowed, apex narrowed, subacute. Parameres wide, apex rounded, outer sides weakly sinuate, lateral portion with long setae at apical 1/6.</p></tp:treatment-sec><tp:treatment-sec sec-type="description" id="SECID0EDGAG"><title>Description.</title><p><bold>Male.</bold> Body long-oval (Fig. <xref ref-type="fig" rid="F1">1D</xref>), head, pronotum and femora dark brown, elytra, tibiae, and antennae reddish brown, surface shiny with cupreous metallic luster. Plastron area confined to head, except for frons, vertex, and clypeus, lateral portions of prosternum, ninth elytral interval and epipleura, lateral portions of mesosternum, metaventrite, abdomen, and surfaces of femora.</p><p>Head (Fig. <xref ref-type="fig" rid="F8">8A</xref>) wider than long, dorsal surface shiny, densely covered with short setae (except discal part) and sparse large punctures, each puncture bearing a longer seta. Clypeus with surface shiny, densely covered with short setae (except disc) and sparse long setae. Labrum transverse, narrower than clypeus, surface shiny, basal 1/2 hairless, apical 1/2 with sparse short setae, lateral margins with long bristles, apical margin rounded.</p><fig id="F8" position="float" orientation="portrait"><object-id xmlns:xlink="http://www.w3.org/1999/xlink" content-type="doi" xlink:type="simple">10.3897/zookeys.1219.125754.figure8</object-id><object-id xmlns:xlink="http://www.w3.org/1999/xlink" content-type="arpha" xlink:type="simple">C74985B6-51AA-5C84-B858-6625F93C491B</object-id><label>Figure 8.</label><caption><p>Diagnostic features of <italic><tp:taxon-name><tp:taxon-name-part taxon-name-part-type="genus" reg="Grouvellinus">Grouvellinus</tp:taxon-name-part><tp:taxon-name-part taxon-name-part-type="species" reg="lihaitaoi">lihaitaoi</tp:taxon-name-part></tp:taxon-name></italic> sp. nov., paratype <bold>A</bold> head, dorsal view <bold>B</bold> pronotum, dorsal view <bold>C</bold> elytra, dorsal view <bold>D</bold> ventral habitus. Scale bars: 0.25 mm (<bold>A, B</bold>); 0.5 mm (<bold>C, D</bold>).</p></caption><graphic xmlns:xlink="http://www.w3.org/1999/xlink" xlink:href="zookeys-1219-073_article-125754__-g008.jpg" position="float" orientation="portrait" xlink:type="simple" id="oo_1184220.jpg"><uri content-type="original_file" xlink:type="simple">https://binary.pensoft.net/fig/1184220</uri></graphic></fig><p>Pronotum (Fig. <xref ref-type="fig" rid="F8">8B</xref>), slightly wider than long, widest at base, narrowed anteriad. Surface shiny, disc densely punctured, and with punctures in different length, intervals glabrous, shiny; longitudinal impression absent, with a pair of small round foveae located at median of base; surface of posterior angles distinctly granulated. Anterior margin arcuate, anterior angles produced and weakly acutangular with subacute apex; pronotal margins finely curved. Basal margin trisinuate, posterior angles acutangular. Sublateral carinae distinct, extending from base to ~ 2/5 length of pronotum, each side of sublateral carinae with a shallow and indistinct oblique impression, extending from apex of sublateral carinae to near anterior angle. Prosternal process (Fig. <xref ref-type="fig" rid="F8">8D</xref>) with apex rounded, surface distinctly wrinkled and sparsely covered with large punctures and long setae.</p><p>Scutellum (Fig. <xref ref-type="fig" rid="F8">8B</xref>) widely triangular, approximately as long as wide, widest at basal 1/3; surface weakly wrinkled, sparsely covered with large punctures, each bearing a long seta. Lateral margins finely curved, apex obtuse.</p><p>Elytra (Fig. <xref ref-type="fig" rid="F8">8C</xref>) ~ 1.5 × as long as wide, widest near apical 1/3. Surface shiny, with sparse long setae. Lateral margins sub-parallel in basal 2/3. Strial punctures larger in basal 2/3, separated by more than twice diameter, and much smaller and widely separated in other portions of elytra. Granulated carina on interval VIII, other intervals flat. Hind wings well developed.</p><p>Metaventrite (Fig. <xref ref-type="fig" rid="F8">8D</xref>), surface rough and finely with long setae and large round punctures at disc. Median sulcus distinct, extending from posterior margin to 1/2 length of metaventrite, base with a pair of round impression. Lateral sides of disc with series of elliptical shallow impression.</p></tp:treatment-sec><tp:treatment-sec sec-type="Abdomen" id="SECID0EVIAG"><title><italic>Abdomen</italic>.</title><p>Base of ventrite I (Fig. <xref ref-type="fig" rid="F8">8D</xref>) weakly wrinkled, middle regions of ventrites I–IV and anterior part of ventrite V (Fig. <xref ref-type="fig" rid="F8">8D</xref>) finely with large round punctures, each puncture bearing a long seta. Other parts of abdomen (Fig. <xref ref-type="fig" rid="F8">8D</xref>) covered with plastron and mixed with sparse long setae. Apex of ventrite V weakly curved, ventrite I with well-developed pair of admedian carinae, curved at middle, extending from base to apex.</p><p>Legs simple, surface granulated; femora widened, surface with plastron; inner side of tibiae with cleaning fringes; tarsi slightly shorter tibiae; tarsal claws simple.</p></tp:treatment-sec><tp:treatment-sec sec-type="Genitalia" id="SECID0ELJAG"><title><italic>Genitalia</italic>.</title><p>Aedeagus (Fig. <xref ref-type="fig" rid="F9">9A–D</xref>), long and slender, symmetrical; median lobe distinctly longer than parameres, widest at basal 2/5, apical 3/5 finely narrowed, with apex rounded. Parameres (Fig. <xref ref-type="fig" rid="F9">9D</xref>) wide, nearly straight, with apex rounded; apical 1/6 covered with long setae.</p><fig id="F9" position="float" orientation="portrait"><object-id xmlns:xlink="http://www.w3.org/1999/xlink" content-type="doi" xlink:type="simple">10.3897/zookeys.1219.125754.figure9</object-id><object-id xmlns:xlink="http://www.w3.org/1999/xlink" content-type="arpha" xlink:type="simple">52C012E7-7E0F-5859-B24B-D1B72B4EF38B</object-id><label>Figure 9.</label><caption><p>Aedeagus of <italic><tp:taxon-name><tp:taxon-name-part taxon-name-part-type="genus" reg="Grouvellinus">Grouvellinus</tp:taxon-name-part><tp:taxon-name-part taxon-name-part-type="species" reg="lihaitaoi">lihaitaoi</tp:taxon-name-part></tp:taxon-name></italic> sp. nov., paratype <bold>A</bold> dorsal view <bold>B</bold> same, lateral view <bold>C</bold> same, ventral view <bold>D</bold> apex of median lobe and parameres. Scale bars: 0.05 mm (<bold>D</bold>); 0.1 mm (<bold>A–C</bold>).</p></caption><graphic xmlns:xlink="http://www.w3.org/1999/xlink" xlink:href="zookeys-1219-073_article-125754__-g009.jpg" position="float" orientation="portrait" xlink:type="simple" id="oo_1184221.jpg"><uri content-type="original_file" xlink:type="simple">https://binary.pensoft.net/fig/1184221</uri></graphic></fig><p><bold>Female.</bold> Externally similar to the male, averagely larger. Ovipositor as in Fig. <xref ref-type="fig" rid="F12">12D, I</xref>. Stylus short and narrow, weakly curved near middle, ~ 1/4 as long as distal portion of coxite. Coxite long, with apex expanded, roundly broadened at outer margin, with several short and curved sensilla. Distal portion of coxite nearly straight, surface finely covered with very short and acute setae. Proximal portion of coxite short, longer than 1/2 the length of distal portion, surface finely covered with very short and acute setae. Valvifers slightly longer than coxite, longitudinal baculum weakly curved.</p></tp:treatment-sec><tp:treatment-sec sec-type="description" id="SECID0EILAG"><title>Measurements.</title><p><bold>Male</bold> (<italic>n</italic> = 10): <abbrev xmlns:xlink="http://www.w3.org/1999/xlink" xlink:title="length of body, as the sum PL + EL" id="ABBRID0ESLAG" xlink:type="simple">CL</abbrev>: 1.77–2.13 mm (1.88±0.10); <abbrev xmlns:xlink="http://www.w3.org/1999/xlink" xlink:title="length of pronotum along the midline" id="ABBRID0EWLAG" xlink:type="simple">PL</abbrev>: 0.49–0.61 mm (0.55±0.04), <abbrev xmlns:xlink="http://www.w3.org/1999/xlink" xlink:title="maximum width of pronotum" id="ABBRID0E1LAG" xlink:type="simple">PW</abbrev>: 0.61–0.77 mm (0.69±0.05); <abbrev xmlns:xlink="http://www.w3.org/1999/xlink" xlink:title="length of elytra along the suture" id="ABBRID0E5LAG" xlink:type="simple">EL</abbrev>: 1.28–1.51 mm (1.38±0.06), <abbrev xmlns:xlink="http://www.w3.org/1999/xlink" xlink:title="maximum width of elytra" id="ABBRID0ECMAG" xlink:type="simple">EW</abbrev>: 0.78–0.98 mm (0.87±0.06).</p><p><bold>Female</bold>: <abbrev xmlns:xlink="http://www.w3.org/1999/xlink" xlink:title="length of body, as the sum PL + EL" id="ABBRID0EKMAG" xlink:type="simple">CL</abbrev> (<italic>n</italic> = 10): 1.87–1.99 mm (1.93±0.05); <abbrev xmlns:xlink="http://www.w3.org/1999/xlink" xlink:title="length of pronotum along the midline" id="ABBRID0EQMAG" xlink:type="simple">PL</abbrev>: 0.52–0.54 mm (0.53±0.01), <abbrev xmlns:xlink="http://www.w3.org/1999/xlink" xlink:title="maximum width of pronotum" id="ABBRID0EUMAG" xlink:type="simple">PW</abbrev>: 0.64–0.67 mm (0.65±0.01); <abbrev xmlns:xlink="http://www.w3.org/1999/xlink" xlink:title="length of elytra along the suture" id="ABBRID0EYMAG" xlink:type="simple">EL</abbrev>: 1.27–1.44 mm (1.38±0.06), <abbrev xmlns:xlink="http://www.w3.org/1999/xlink" xlink:title="maximum width of elytra" id="ABBRID0E3MAG" xlink:type="simple">EW</abbrev>: 0.84–0.92 mm (0.88±0.03).</p></tp:treatment-sec><tp:treatment-sec sec-type="distribution" id="SECID0EANAG"><title>Distribution.</title><p>China: Guizhou.</p></tp:treatment-sec><tp:treatment-sec sec-type="biology" id="SECID0EFNAG"><title>Biology.</title><p>All adults were collected from submerged stone in small ravine stream (Fig. <xref ref-type="fig" rid="F15">15C–E</xref>).</p></tp:treatment-sec><tp:treatment-sec sec-type="etymology" id="SECID0EPNAG"><title>Etymology.</title><p>The species epithet honors our friend and colleague Dr. Hai-Tao Li (Guizhou University), one of the collectors of the new species; the name is treated as an adjective.</p></tp:treatment-sec><tp:treatment-sec sec-type="Comparative diagnosis" id="SECID0EUNAG"><title>Comparative diagnosis.</title><p>The new species is most similar to <italic><tp:taxon-name><tp:taxon-name-part taxon-name-part-type="genus" reg="Grouvellinus">Grouvellinus</tp:taxon-name-part><tp:taxon-name-part taxon-name-part-type="species" reg="muyinlini">muyinlini</tp:taxon-name-part></tp:taxon-name></italic> sp. nov. It can be distinguished from that species by the following characters: pronotum widest at base (vs widest near middle); median sulcus of metaventrite short, ~ 1/2 the length of metaventrite (vs much longer, ~ 3/4 the length of metaventrite); parameres of aedeagus much wider, apex nearly straight (vs parameres much narrower, apex curved).</p></tp:treatment-sec><tp:treatment-sec><!--Section generated to contain objects referenced in tp:taxon-treatment.--><fig id="F1" position="float" orientation="portrait"><object-id xmlns:xlink="http://www.w3.org/1999/xlink" content-type="doi" xlink:type="simple">10.3897/zookeys.1219.125754.figure1</object-id><object-id xmlns:xlink="http://www.w3.org/1999/xlink" content-type="arpha" xlink:type="simple">DDBA1A30-A321-5BB9-917D-3BF2DE2E9548</object-id><label>Figure 1.</label><caption><p>Dorsal habitus of <italic><tp:taxon-name><tp:taxon-name-part taxon-name-part-type="genus" reg="Grouvellinus">Grouvellinus</tp:taxon-name-part></tp:taxon-name></italic> species, holotypes <bold>A</bold><italic><tp:taxon-name><tp:taxon-name-part taxon-name-part-type="genus" reg="Grouvellinus">G.</tp:taxon-name-part><tp:taxon-name-part taxon-name-part-type="species" reg="loong">loong</tp:taxon-name-part></tp:taxon-name></italic> sp. nov. <bold>B</bold><italic><tp:taxon-name><tp:taxon-name-part taxon-name-part-type="genus" reg="Grouvellinus">G.</tp:taxon-name-part><tp:taxon-name-part taxon-name-part-type="species" reg="buyi">buyi</tp:taxon-name-part></tp:taxon-name></italic> sp. nov. <bold>C</bold><italic><tp:taxon-name><tp:taxon-name-part taxon-name-part-type="genus" reg="Grouvellinus">G.</tp:taxon-name-part><tp:taxon-name-part taxon-name-part-type="species" reg="wangmoensis">wangmoensis</tp:taxon-name-part></tp:taxon-name></italic> sp. nov. <bold>D</bold><italic><tp:taxon-name><tp:taxon-name-part taxon-name-part-type="genus" reg="Grouvellinus">G.</tp:taxon-name-part><tp:taxon-name-part taxon-name-part-type="species" reg="lihaitaoi">lihaitaoi</tp:taxon-name-part></tp:taxon-name></italic> sp. nov. <bold>E</bold><italic><tp:taxon-name><tp:taxon-name-part taxon-name-part-type="genus" reg="Grouvellinus">G.</tp:taxon-name-part><tp:taxon-name-part taxon-name-part-type="species" reg="muyinlini">muyinlini</tp:taxon-name-part></tp:taxon-name></italic> sp. nov. Scale bar: 0.5 mm.</p></caption><graphic xmlns:xlink="http://www.w3.org/1999/xlink" xlink:href="zookeys-1219-073_article-125754__-g001.jpg" position="float" orientation="portrait" xlink:type="simple" id="oo_1184213.jpg"><uri content-type="original_file" xlink:type="simple">https://binary.pensoft.net/fig/1184213</uri></graphic></fig><fig id="F12" position="float" orientation="portrait"><object-id xmlns:xlink="http://www.w3.org/1999/xlink" content-type="doi" xlink:type="simple">10.3897/zookeys.1219.125754.figure12</object-id><object-id xmlns:xlink="http://www.w3.org/1999/xlink" content-type="arpha" xlink:type="simple">E45D70D1-AC1E-551C-8F45-369B3FED18B2</object-id><label>Figure 12.</label><caption><p>Ovipositor of <italic><tp:taxon-name><tp:taxon-name-part taxon-name-part-type="genus" reg="Grouvellinus">Grouvellinus</tp:taxon-name-part></tp:taxon-name></italic> species <bold>A, F</bold><italic><tp:taxon-name><tp:taxon-name-part taxon-name-part-type="genus" reg="Grouvellinus">G.</tp:taxon-name-part><tp:taxon-name-part taxon-name-part-type="species" reg="loong">loong</tp:taxon-name-part></tp:taxon-name></italic> sp. nov., paratype <bold>B, G</bold><italic><tp:taxon-name><tp:taxon-name-part taxon-name-part-type="genus" reg="Grouvellinus">G.</tp:taxon-name-part><tp:taxon-name-part taxon-name-part-type="species" reg="buyi">buyi</tp:taxon-name-part></tp:taxon-name></italic> sp. nov., paratype <bold>C, H</bold><italic><tp:taxon-name><tp:taxon-name-part taxon-name-part-type="genus" reg="Grouvellinus">G.</tp:taxon-name-part><tp:taxon-name-part taxon-name-part-type="species" reg="wangmoensis">wangmoensis</tp:taxon-name-part></tp:taxon-name></italic> sp. nov., paratype <bold>D, I</bold><italic><tp:taxon-name><tp:taxon-name-part taxon-name-part-type="genus" reg="Grouvellinus">G.</tp:taxon-name-part><tp:taxon-name-part taxon-name-part-type="species" reg="lihaitaoi">lihaitaoi</tp:taxon-name-part></tp:taxon-name></italic> sp. nov., paratype <bold>E, J</bold><italic><tp:taxon-name><tp:taxon-name-part taxon-name-part-type="genus" reg="Grouvellinus">G.</tp:taxon-name-part><tp:taxon-name-part taxon-name-part-type="species" reg="muyinlini">muyinlini</tp:taxon-name-part></tp:taxon-name></italic> sp. nov., paratype. Scale bars: 0.1 mm.</p></caption><graphic xmlns:xlink="http://www.w3.org/1999/xlink" xlink:href="zookeys-1219-073_article-125754__-g012.jpg" position="float" orientation="portrait" xlink:type="simple" id="oo_1184224.jpg"><uri content-type="original_file" xlink:type="simple">https://binary.pensoft.net/fig/1184224</uri></graphic></fig><fig id="F15" position="float" orientation="portrait"><object-id xmlns:xlink="http://www.w3.org/1999/xlink" content-type="doi" xlink:type="simple">10.3897/zookeys.1219.125754.figure15</object-id><object-id xmlns:xlink="http://www.w3.org/1999/xlink" content-type="arpha" xlink:type="simple">85B729B8-5C37-5B66-A8CD-867D8B030083</object-id><label>Figure 15.</label><caption><p>Habitat of <italic><tp:taxon-name><tp:taxon-name-part taxon-name-part-type="genus" reg="Grouvellinus">Grouvellinus</tp:taxon-name-part></tp:taxon-name></italic> species <bold>A</bold> general environment of the type locality of <italic><tp:taxon-name><tp:taxon-name-part taxon-name-part-type="genus" reg="Grouvellinus">G.</tp:taxon-name-part><tp:taxon-name-part taxon-name-part-type="species" reg="lihaitaoi">lihaitaoi</tp:taxon-name-part></tp:taxon-name></italic> sp. nov. <bold>B</bold> living adult of <italic><tp:taxon-name><tp:taxon-name-part taxon-name-part-type="genus" reg="Grouvellinus">G.</tp:taxon-name-part><tp:taxon-name-part taxon-name-part-type="species" reg="lihaitaoi">lihaitaoi</tp:taxon-name-part></tp:taxon-name></italic> sp. nov. <bold>C</bold> general environment of <italic><tp:taxon-name><tp:taxon-name-part taxon-name-part-type="genus" reg="Grouvellinus">G.</tp:taxon-name-part><tp:taxon-name-part taxon-name-part-type="species" reg="muyinlini">muyinlini</tp:taxon-name-part></tp:taxon-name></italic> sp. nov. <bold>D</bold> dr. Yin-Lin Mu working in the type locality of <italic><tp:taxon-name><tp:taxon-name-part taxon-name-part-type="genus" reg="Grouvellinus">G.</tp:taxon-name-part><tp:taxon-name-part taxon-name-part-type="species" reg="muyinlini">muyinlini</tp:taxon-name-part></tp:taxon-name></italic> sp. nov. <bold>E</bold> the first author working in the same locality as ditto <bold>F</bold> general environment of <italic><tp:taxon-name><tp:taxon-name-part taxon-name-part-type="genus" reg="Grouvellinus">G.</tp:taxon-name-part><tp:taxon-name-part taxon-name-part-type="species" reg="wangmoensis">wangmoensis</tp:taxon-name-part></tp:taxon-name></italic> sp. nov.</p></caption><graphic xmlns:xlink="http://www.w3.org/1999/xlink" xlink:href="zookeys-1219-073_article-125754__-g015.jpg" position="float" orientation="portrait" xlink:type="simple" id="oo_1184227.jpg"><uri content-type="original_file" xlink:type="simple">https://binary.pensoft.net/fig/1184227</uri></graphic></fig></tp:treatment-sec></tp:taxon-treatment>
