# Supplementary material for: ﻿Five new species of the genus Grouvellinus Champion, 1923 from Guizhou Province, China (Coleoptera, Elmidae)
Source: Zookeys. 2024 Nov 27;1219:73–97. doi: 10.3897/zookeys.1219.125754 (PMC11618103; doi:10.3897/zookeys.1219.125754)
Supplement: XML Treatment for Grouvellinus muyinlini [file zookeys.1219.125754-treatment6.xml]

<!DOCTYPE tp:taxon-treatment
  PUBLIC "-//TaxonX//DTD Taxonomic Treatment Publishing DTD v0 20100105//EN" "tax-treatment-NSO.dtd">
<tp:taxon-treatment xmlns:tp="http://www.plazi.org/taxpub"><tp:treatment-meta><kwd-group><label>Taxon classification</label><kwd>
              <named-content content-type="kingdom">Animalia</named-content>
            </kwd><kwd>
              <named-content content-type="order">Coleoptera</named-content>
            </kwd><kwd>
              <named-content content-type="family">Elmidae</named-content>
            </kwd></kwd-group><mixed-citation publication-type="journal"><person-group><name><surname>Jiang</surname><given-names>Ri-Xin</given-names></name><name><surname>Wu</surname><given-names>Ping-Lan</given-names></name><name><surname>Chen</surname><given-names>Xiang-Sheng</given-names></name></person-group><article-title>﻿Five new species of the genus <italic><tp:taxon-name><tp:taxon-name-part taxon-name-part-type="genus" reg="Grouvellinus">Grouvellinus</tp:taxon-name-part></tp:taxon-name></italic> Champion, 1923 from Guizhou Province, China (<tp:taxon-name><tp:taxon-name-part taxon-name-part-type="order">Coleoptera</tp:taxon-name-part></tp:taxon-name>, <tp:taxon-name><tp:taxon-name-part taxon-name-part-type="family">Elmidae</tp:taxon-name-part></tp:taxon-name>)</article-title><source>Zookeys</source><day>27</day><month>11</month><year>2024</year><volume>1219</volume><fpage>73</fpage><lpage>97</lpage><pub-id pub-id-type="doi">10.3897/zookeys.1219.125754</pub-id></mixed-citation></tp:treatment-meta><tp:nomenclature><label>﻿</label><tp:taxon-name>
            <object-id xmlns:xlink="http://www.w3.org/1999/xlink" content-type="arpha" xlink:type="simple">37748DEA-A1ED-5C01-A806-6318640433A3</object-id>
            <tp:taxon-name-part taxon-name-part-type="genus" reg="Grouvellinus">Grouvellinus</tp:taxon-name-part>
            <tp:taxon-name-part taxon-name-part-type="species" reg="muyinlini">muyinlini</tp:taxon-name-part>
            <object-id xmlns:xlink="http://www.w3.org/1999/xlink" content-type="zoobank" xlink:type="simple">https://zoobank.org/84E521A3-CEA7-4C73-9909-B8CAE775C711</object-id>
          </tp:taxon-name><tp:taxon-status xmlns:xlink="http://www.w3.org/1999/xlink" xlink:type="simple">sp. nov.</tp:taxon-status><xref ref-type="fig" rid="F1">Figs 1E</xref><xref ref-type="fig" rid="F10">, 10</xref><xref ref-type="fig" rid="F11">, 11</xref><xref ref-type="fig" rid="F12">, 12E, J</xref></tp:nomenclature><tp:treatment-sec sec-type="material" id="SECID0E6PAG"><title>Material examined.</title><p>(40 exs: 20 ♂♂, 20 ♀♀): <bold><italic>Holotype</italic>: China</bold> • ♂, labeled ‘China: Guizhou, Guiyang City (贵阳市), Huaxi District (花溪区), Qiantao Buyi and Miao Township (黔陶布依族苗族自治乡), Machang Village (马场村), Raolongxiagu (绕拢峡谷), H: 1084 m, <named-content xmlns:xlink="http://www.w3.org/1999/xlink" content-type="dwc:verbatimCoordinates" xlink:type="simple"><named-content content-type="geo-json" specific-use="{&#34;type&#34;:&#34;Point&#34;,&#34;coordinates&#34;:[106.771944,26.320000]}" id="NCID0EMQAG" xlink:type="simple">26°19'12"N, 106°46'19"E</named-content></named-content>, 13.VII.2022, Jiang Ri-Xin, Yin-Lin Mu, Tian-Jun Liu &amp; Feng-E Li leg.’ (<abbrev xmlns:xlink="http://www.w3.org/1999/xlink" xlink:title="Institute of Entomology, Guizhou University" id="ABBRID0ERQAG" xlink:type="simple">GUGC</abbrev>). <bold><italic>Paratypes</italic>: China</bold> • 19 ♂♂, 20 ♀♀, with same label data as the holotype (<abbrev xmlns:xlink="http://www.w3.org/1999/xlink" xlink:title="Institute of Entomology, Guizhou University" id="ABBRID0EZQAG" xlink:type="simple">GUGC</abbrev>).</p></tp:treatment-sec><tp:treatment-sec sec-type="diagnosis" id="SECID0E4QAG"><title>Diagnosis.</title><p>Body elongate-oval, dark brown with antenna, elytra and tibia pale brown, surface shiny with weak cupreous metallic luster. Elytral interval VIII carinated. Pronotum widest near middle, disc with dense small punctures, portions of posterior angles granulated, base of pronotum with a pair of median foveae. Median sulcus of metaventrite thin but distinct, extending from base to 3/4 length of metaventrite. Aedeagus with median lobe distinctly longer than parameres, constricted at base, finely narrowed from basal 1/5 to apex, apex rounded. Parameres thinner and shorter than median lobe, weakly sinuated and curved at apex, lateral portion with long setae at apical 1/6.</p></tp:treatment-sec><tp:treatment-sec sec-type="description" id="SECID0ECRAG"><title>Description.</title><p><bold>Male.</bold> Body elongate-oval (Fig. <xref ref-type="fig" rid="F1">1E</xref>), head and elytra dark brown with elytra, tibiae, antennae, and elytra pale brown, dorsal surface shiny with cupreous metallic luster. Plastron area confined to head except for frons, vertex, and clypeus, lateral portions of prosternum, ninth elytral interval and epipleura, lateral portions of mesosternum, metaventrite, abdomen, and femora.</p><p>Head (Fig. <xref ref-type="fig" rid="F10">10A</xref>) wider than long, dorsal surface shiny, densely covered in short setae (except discal part) and sparse longer setae. Clypeus shiny, with dense short setae (except disc) and sparse long setae. Labrum transverse, slightly narrower than clypeus, shiny, basal 1/2 hairless and microreticulated, apical 1/2 with sparse short setae, lateral margins with long bristles, apical margin rounded.</p><fig id="F10" position="float" orientation="portrait"><object-id xmlns:xlink="http://www.w3.org/1999/xlink" content-type="doi" xlink:type="simple">10.3897/zookeys.1219.125754.figure10</object-id><object-id xmlns:xlink="http://www.w3.org/1999/xlink" content-type="arpha" xlink:type="simple">94CBB0AF-7AE6-5B5A-929E-957D9492C717</object-id><label>Figure 10.</label><caption><p>Diagnostic features of <italic><tp:taxon-name><tp:taxon-name-part taxon-name-part-type="genus" reg="Grouvellinus">Grouvellinus</tp:taxon-name-part><tp:taxon-name-part taxon-name-part-type="species" reg="muyinlini">muyinlini</tp:taxon-name-part></tp:taxon-name></italic> sp. nov., paratype <bold>A</bold> head, dorsal view <bold>B</bold> pronotum, dorsal view <bold>C</bold> elytra, dorsal view <bold>D</bold> ventral habitus. Scale bars: 0.25 mm (<bold>A, B</bold>); 0.5 mm (<bold>C, D</bold>).</p></caption><graphic xmlns:xlink="http://www.w3.org/1999/xlink" xlink:href="zookeys-1219-073_article-125754__-g010.jpg" position="float" orientation="portrait" xlink:type="simple" id="oo_1184222.jpg"><uri content-type="original_file" xlink:type="simple">https://binary.pensoft.net/fig/1184222</uri></graphic></fig><p>Pronotum (Fig. <xref ref-type="fig" rid="F10">10B</xref>), slightly wider than long, widest near middle. Disc with dense punctures in different length and long setae, intervals of punctures glabrous, longitudinal impression absent, with a pair of small round foveae located at middle base near posterior margin, surface of posterior angles granulated. Anterior margin arcuate, anterior angles produced and weakly acutangular. Lateral margins finely curved. Basal margin trisinuate, emarginated before scutellum, posterior angles acutangular. Sublateral carinae distinct, extending from base to ~ 2/5 length of pronotum, each side of sublateral carinae with a shallow and indistinct oblique impression, extending from apex of sublateral carinae to near anterior angle. Prosternal process (Fig. <xref ref-type="fig" rid="F10">10D</xref>) with apex rounded, surface wrinkled and sparsely covered with large punctures and long setae.</p><p>Scutellum (Fig. <xref ref-type="fig" rid="F10">10B</xref>) widely triangular, approximately as long as wide, widest near middle; surface densely punctured, each puncture bearing a long seta. Lateral margins finely curved, apex obtuse.</p><p>Elytra (Fig. <xref ref-type="fig" rid="F10">10C</xref>) widest near apical 3/7, reddish brown, lateral margins sub-parallel in basal 4/7. Surface shiny, with weakly cupreous metallic luster and sparse long setae. Granulate carinae on interval VIII, interval VII with a row of sparse and very small granules, extending from base to apex; other intervals flat. Strial punctures larger in basal 4/7, separated by more than 2 × diameter, and much smaller and widely separated in other part of elytra. Hind wings well developed.</p><p>Metaventrite (Fig. <xref ref-type="fig" rid="F10">10D</xref>), surface finely punctured with large punctures and long setae at disc, lateral sides of disc with series of elliptical shallow impression. Median sulcus distinct, extending from posterior margin to 3/4 length of metaventrite, with a pair of round impression at sides of basal median sulcus.</p><p><bold><italic>Abdomen</italic>.</bold> Base of ventrite I (Fig. <xref ref-type="fig" rid="F10">10D</xref>) weakly wrinkled, middle regions of ventrites I–IV and anterior part of ventrite V (Fig. <xref ref-type="fig" rid="F10">10D</xref>) punctured with large and round punctures, each puncture bearing a long seta. Other parts of abdomen (Fig. <xref ref-type="fig" rid="F10">10D</xref>) with plastron and mixed with sparse long setae. Apex of ventrite V weakly curved. Ventrite I with a pair of well-developed admedian carinae, curved at middle, extending from base to apex.</p><p>Legs simple, surface granulated; femora widened, surface covered with sericeous tomentum; inner side of tibiae with cleaning fringes; tarsi slightly shorter than tibiae; tarsal claws simple.</p><p><bold><italic>Genitalia</italic>.</bold> Aedeagus (Fig. <xref ref-type="fig" rid="F11">11A–D</xref>), long and wide, symmetrical; median lobe distinctly longer than parameres, constricted at base, finely narrowed from basal 1/5 to apex, with apex rounded. Parameres (Fig. <xref ref-type="fig" rid="F11">11D</xref>) thinner and shorter than median lobe, weakly sinuated and curved at apex, lateral portion with long setae at apical 1/6.</p><fig id="F11" position="float" orientation="portrait"><object-id xmlns:xlink="http://www.w3.org/1999/xlink" content-type="doi" xlink:type="simple">10.3897/zookeys.1219.125754.figure11</object-id><object-id xmlns:xlink="http://www.w3.org/1999/xlink" content-type="arpha" xlink:type="simple">A0CE0B0C-085D-5C32-8CAD-5C8A51E5A744</object-id><label>Figure 11.</label><caption><p>Aedeagus of <italic><tp:taxon-name><tp:taxon-name-part taxon-name-part-type="genus" reg="Grouvellinus">Grouvellinus</tp:taxon-name-part><tp:taxon-name-part taxon-name-part-type="species" reg="muyinlini">muyinlini</tp:taxon-name-part></tp:taxon-name></italic> sp. nov., paratype <bold>A</bold> ventral view <bold>B</bold> lateral view <bold>C</bold> dorsal view <bold>D</bold> apex of median lobe and parameres. Scale bars: 0.05 mm (<bold>D</bold>); 0.1 mm (<bold>A–C</bold>).</p></caption><graphic xmlns:xlink="http://www.w3.org/1999/xlink" xlink:href="zookeys-1219-073_article-125754__-g011.jpg" position="float" orientation="portrait" xlink:type="simple" id="oo_1184223.jpg"><uri content-type="original_file" xlink:type="simple">https://binary.pensoft.net/fig/1184223</uri></graphic></fig><p><bold>Female.</bold> Externally similar to the male, averagely larger. Ovipositor as in Fig. <xref ref-type="fig" rid="F12">12E, J</xref>. Stylus short and narrow, nearly straight, weakly expanded at middle, shorter than 1/4 length of distal portion of coxite. Coxite long, apex distinctly expanded, roundly broadened at outer margin, with several short and curved sensilla. Distal portion of coxite nearly straight, surface finely covered with very short and acute setae. Proximal portion of coxite short, ~ 1/2 the length of distal portion, surface finely covered with very short and acute setae which are sparser than setae on distal portion of coxite. Valvifers slightly longer than coxite, longitudinal baculum nearly straight, weakly curved at base.</p><fig id="F12" position="float" orientation="portrait"><object-id xmlns:xlink="http://www.w3.org/1999/xlink" content-type="doi" xlink:type="simple">10.3897/zookeys.1219.125754.figure12</object-id><object-id xmlns:xlink="http://www.w3.org/1999/xlink" content-type="arpha" xlink:type="simple">E45D70D1-AC1E-551C-8F45-369B3FED18B2</object-id><label>Figure 12.</label><caption><p>Ovipositor of <italic><tp:taxon-name><tp:taxon-name-part taxon-name-part-type="genus" reg="Grouvellinus">Grouvellinus</tp:taxon-name-part></tp:taxon-name></italic> species <bold>A, F</bold><italic><tp:taxon-name><tp:taxon-name-part taxon-name-part-type="genus" reg="Grouvellinus">G.</tp:taxon-name-part><tp:taxon-name-part taxon-name-part-type="species" reg="loong">loong</tp:taxon-name-part></tp:taxon-name></italic> sp. nov., paratype <bold>B, G</bold><italic><tp:taxon-name><tp:taxon-name-part taxon-name-part-type="genus" reg="Grouvellinus">G.</tp:taxon-name-part><tp:taxon-name-part taxon-name-part-type="species" reg="buyi">buyi</tp:taxon-name-part></tp:taxon-name></italic> sp. nov., paratype <bold>C, H</bold><italic><tp:taxon-name><tp:taxon-name-part taxon-name-part-type="genus" reg="Grouvellinus">G.</tp:taxon-name-part><tp:taxon-name-part taxon-name-part-type="species" reg="wangmoensis">wangmoensis</tp:taxon-name-part></tp:taxon-name></italic> sp. nov., paratype <bold>D, I</bold><italic><tp:taxon-name><tp:taxon-name-part taxon-name-part-type="genus" reg="Grouvellinus">G.</tp:taxon-name-part><tp:taxon-name-part taxon-name-part-type="species" reg="lihaitaoi">lihaitaoi</tp:taxon-name-part></tp:taxon-name></italic> sp. nov., paratype <bold>E, J</bold><italic><tp:taxon-name><tp:taxon-name-part taxon-name-part-type="genus" reg="Grouvellinus">G.</tp:taxon-name-part><tp:taxon-name-part taxon-name-part-type="species" reg="muyinlini">muyinlini</tp:taxon-name-part></tp:taxon-name></italic> sp. nov., paratype. Scale bars: 0.1 mm.</p></caption><graphic xmlns:xlink="http://www.w3.org/1999/xlink" xlink:href="zookeys-1219-073_article-125754__-g012.jpg" position="float" orientation="portrait" xlink:type="simple" id="oo_1184224.jpg"><uri content-type="original_file" xlink:type="simple">https://binary.pensoft.net/fig/1184224</uri></graphic></fig><fig id="F13" position="float" orientation="portrait"><object-id xmlns:xlink="http://www.w3.org/1999/xlink" content-type="doi" xlink:type="simple">10.3897/zookeys.1219.125754.figure13</object-id><object-id xmlns:xlink="http://www.w3.org/1999/xlink" content-type="arpha" xlink:type="simple">F91513EE-261B-50B4-B0C4-7445AF27F72D</object-id><label>Figure 13.</label><caption><p>Distribution map of known <italic><tp:taxon-name><tp:taxon-name-part taxon-name-part-type="genus" reg="Grouvellinus">Grouvellinus</tp:taxon-name-part></tp:taxon-name></italic> species from Guizhou Province.</p></caption><graphic xmlns:xlink="http://www.w3.org/1999/xlink" xlink:href="zookeys-1219-073_article-125754__-g013.jpg" position="float" orientation="portrait" xlink:type="simple" id="oo_1184225.jpg"><uri content-type="original_file" xlink:type="simple">https://binary.pensoft.net/fig/1184225</uri></graphic></fig><fig id="F14" position="float" orientation="portrait"><object-id xmlns:xlink="http://www.w3.org/1999/xlink" content-type="doi" xlink:type="simple">10.3897/zookeys.1219.125754.figure14</object-id><object-id xmlns:xlink="http://www.w3.org/1999/xlink" content-type="arpha" xlink:type="simple">5E75E2F3-EA54-5C6C-89F7-6205BDA7B138</object-id><label>Figure 14.</label><caption><p>Habitats of <italic><tp:taxon-name><tp:taxon-name-part taxon-name-part-type="genus" reg="Grouvellinus">Grouvellinus</tp:taxon-name-part></tp:taxon-name></italic> species <bold>A</bold> general environment of the type locality of <italic><tp:taxon-name><tp:taxon-name-part taxon-name-part-type="genus" reg="Grouvellinus">G.</tp:taxon-name-part><tp:taxon-name-part taxon-name-part-type="species" reg="loong">loong</tp:taxon-name-part></tp:taxon-name></italic> sp. nov. <bold>B</bold> same, microenvironment <bold>C</bold> living adult of <italic><tp:taxon-name><tp:taxon-name-part taxon-name-part-type="genus" reg="Grouvellinus">G.</tp:taxon-name-part><tp:taxon-name-part taxon-name-part-type="species" reg="loong">loong</tp:taxon-name-part></tp:taxon-name></italic> sp. nov. <bold>D</bold> general environment of the type locality of <italic><tp:taxon-name><tp:taxon-name-part taxon-name-part-type="genus" reg="Grouvellinus">G.</tp:taxon-name-part><tp:taxon-name-part taxon-name-part-type="species" reg="buyi">buyi</tp:taxon-name-part></tp:taxon-name></italic> sp. nov.</p></caption><graphic xmlns:xlink="http://www.w3.org/1999/xlink" xlink:href="zookeys-1219-073_article-125754__-g014.jpg" position="float" orientation="portrait" xlink:type="simple" id="oo_1184226.jpg"><uri content-type="original_file" xlink:type="simple">https://binary.pensoft.net/fig/1184226</uri></graphic></fig></tp:treatment-sec><tp:treatment-sec sec-type="description" id="SECID0EJ2AG"><title>Measurements.</title><p><bold>Male</bold> (<italic>n</italic> = 10): <abbrev xmlns:xlink="http://www.w3.org/1999/xlink" xlink:title="length of body, as the sum PL + EL" id="ABBRID0ET2AG" xlink:type="simple">CL</abbrev>: 1.78–2.09 mm (1.89±0.09); <abbrev xmlns:xlink="http://www.w3.org/1999/xlink" xlink:title="length of pronotum along the midline" id="ABBRID0EX2AG" xlink:type="simple">PL</abbrev>: 0.49–0.58 mm (0.53±0.03), <abbrev xmlns:xlink="http://www.w3.org/1999/xlink" xlink:title="maximum width of pronotum" id="ABBRID0E22AG" xlink:type="simple">PW</abbrev>: 0.62–0.68 mm (0.65±0.02); <abbrev xmlns:xlink="http://www.w3.org/1999/xlink" xlink:title="length of elytra along the suture" id="ABBRID0E62AG" xlink:type="simple">EL</abbrev>: 1.26–1.52 mm (1.35±0.07), <abbrev xmlns:xlink="http://www.w3.org/1999/xlink" xlink:title="maximum width of elytra" id="ABBRID0ED3AG" xlink:type="simple">EW</abbrev>: 0.81–0.90 mm (0.86±0.03).</p><p><bold>Female</bold> (<italic>n</italic> = 10): <abbrev xmlns:xlink="http://www.w3.org/1999/xlink" xlink:title="length of body, as the sum PL + EL" id="ABBRID0EN3AG" xlink:type="simple">CL</abbrev>: 1.90–2.11 mm (2.00±0.07); <abbrev xmlns:xlink="http://www.w3.org/1999/xlink" xlink:title="length of pronotum along the midline" id="ABBRID0ER3AG" xlink:type="simple">PL</abbrev>: 0.55–0.59 mm (0.57±0.01), <abbrev xmlns:xlink="http://www.w3.org/1999/xlink" xlink:title="maximum width of pronotum" id="ABBRID0EV3AG" xlink:type="simple">PW</abbrev>: 0.68–0.72 mm (0.70±0.01); <abbrev xmlns:xlink="http://www.w3.org/1999/xlink" xlink:title="length of elytra along the suture" id="ABBRID0EZ3AG" xlink:type="simple">EL</abbrev>: 1.36–1.52 mm (1.42±0.07), <abbrev xmlns:xlink="http://www.w3.org/1999/xlink" xlink:title="maximum width of elytra" id="ABBRID0E43AG" xlink:type="simple">EW</abbrev>: 0.85–1.02 mm (0.92±0.05).</p></tp:treatment-sec><tp:treatment-sec sec-type="distribution" id="SECID0EB4AG"><title>Distribution.</title><p>China: Guizhou.</p></tp:treatment-sec><tp:treatment-sec sec-type="biology" id="SECID0EG4AG"><title>Biology.</title><p>All adults were collected from submerged stone in small ravine stream (Fig. <xref ref-type="fig" rid="F15">15C–E</xref>).</p><fig id="F15" position="float" orientation="portrait"><object-id xmlns:xlink="http://www.w3.org/1999/xlink" content-type="doi" xlink:type="simple">10.3897/zookeys.1219.125754.figure15</object-id><object-id xmlns:xlink="http://www.w3.org/1999/xlink" content-type="arpha" xlink:type="simple">85B729B8-5C37-5B66-A8CD-867D8B030083</object-id><label>Figure 15.</label><caption><p>Habitat of <italic><tp:taxon-name><tp:taxon-name-part taxon-name-part-type="genus" reg="Grouvellinus">Grouvellinus</tp:taxon-name-part></tp:taxon-name></italic> species <bold>A</bold> general environment of the type locality of <italic><tp:taxon-name><tp:taxon-name-part taxon-name-part-type="genus" reg="Grouvellinus">G.</tp:taxon-name-part><tp:taxon-name-part taxon-name-part-type="species" reg="lihaitaoi">lihaitaoi</tp:taxon-name-part></tp:taxon-name></italic> sp. nov. <bold>B</bold> living adult of <italic><tp:taxon-name><tp:taxon-name-part taxon-name-part-type="genus" reg="Grouvellinus">G.</tp:taxon-name-part><tp:taxon-name-part taxon-name-part-type="species" reg="lihaitaoi">lihaitaoi</tp:taxon-name-part></tp:taxon-name></italic> sp. nov. <bold>C</bold> general environment of <italic><tp:taxon-name><tp:taxon-name-part taxon-name-part-type="genus" reg="Grouvellinus">G.</tp:taxon-name-part><tp:taxon-name-part taxon-name-part-type="species" reg="muyinlini">muyinlini</tp:taxon-name-part></tp:taxon-name></italic> sp. nov. <bold>D</bold> dr. Yin-Lin Mu working in the type locality of <italic><tp:taxon-name><tp:taxon-name-part taxon-name-part-type="genus" reg="Grouvellinus">G.</tp:taxon-name-part><tp:taxon-name-part taxon-name-part-type="species" reg="muyinlini">muyinlini</tp:taxon-name-part></tp:taxon-name></italic> sp. nov. <bold>E</bold> the first author working in the same locality as ditto <bold>F</bold> general environment of <italic><tp:taxon-name><tp:taxon-name-part taxon-name-part-type="genus" reg="Grouvellinus">G.</tp:taxon-name-part><tp:taxon-name-part taxon-name-part-type="species" reg="wangmoensis">wangmoensis</tp:taxon-name-part></tp:taxon-name></italic> sp. nov.</p></caption><graphic xmlns:xlink="http://www.w3.org/1999/xlink" xlink:href="zookeys-1219-073_article-125754__-g015.jpg" position="float" orientation="portrait" xlink:type="simple" id="oo_1184227.jpg"><uri content-type="original_file" xlink:type="simple">https://binary.pensoft.net/fig/1184227</uri></graphic></fig></tp:treatment-sec><tp:treatment-sec sec-type="etymology" id="SECID0EHABG"><title>Etymology.</title><p>The species epithet honors our friend and colleague Dr. Yin-Lin Mu (Guizhou University), one of the collectors of the new species; the name is treated as an adjective.</p></tp:treatment-sec><tp:treatment-sec sec-type="Comparative diagnosis" id="SECID0EMABG"><title>Comparative diagnosis.</title><p><italic><tp:taxon-name><tp:taxon-name-part taxon-name-part-type="genus" reg="Grouvellinus">Grouvellinus</tp:taxon-name-part><tp:taxon-name-part taxon-name-part-type="species" reg="muyinlini">muyinlini</tp:taxon-name-part></tp:taxon-name></italic> sp. nov. is most similar to <italic><tp:taxon-name><tp:taxon-name-part taxon-name-part-type="genus" reg="Grouvellinus">G.</tp:taxon-name-part><tp:taxon-name-part taxon-name-part-type="species" reg="lihaitaoi">lihaitaoi</tp:taxon-name-part></tp:taxon-name></italic> sp. nov. For differences see the comparative diagnosis of <italic><tp:taxon-name><tp:taxon-name-part taxon-name-part-type="genus" reg="Grouvellinus">G.</tp:taxon-name-part><tp:taxon-name-part taxon-name-part-type="species" reg="lihaitaoi">lihaitaoi</tp:taxon-name-part></tp:taxon-name></italic> sp. nov.</p></tp:treatment-sec><tp:treatment-sec><!--Section generated to contain objects referenced in tp:taxon-treatment.--><fig id="F1" position="float" orientation="portrait"><object-id xmlns:xlink="http://www.w3.org/1999/xlink" content-type="doi" xlink:type="simple">10.3897/zookeys.1219.125754.figure1</object-id><object-id xmlns:xlink="http://www.w3.org/1999/xlink" content-type="arpha" xlink:type="simple">DDBA1A30-A321-5BB9-917D-3BF2DE2E9548</object-id><label>Figure 1.</label><caption><p>Dorsal habitus of <italic><tp:taxon-name><tp:taxon-name-part taxon-name-part-type="genus" reg="Grouvellinus">Grouvellinus</tp:taxon-name-part></tp:taxon-name></italic> species, holotypes <bold>A</bold><italic><tp:taxon-name><tp:taxon-name-part taxon-name-part-type="genus" reg="Grouvellinus">G.</tp:taxon-name-part><tp:taxon-name-part taxon-name-part-type="species" reg="loong">loong</tp:taxon-name-part></tp:taxon-name></italic> sp. nov. <bold>B</bold><italic><tp:taxon-name><tp:taxon-name-part taxon-name-part-type="genus" reg="Grouvellinus">G.</tp:taxon-name-part><tp:taxon-name-part taxon-name-part-type="species" reg="buyi">buyi</tp:taxon-name-part></tp:taxon-name></italic> sp. nov. <bold>C</bold><italic><tp:taxon-name><tp:taxon-name-part taxon-name-part-type="genus" reg="Grouvellinus">G.</tp:taxon-name-part><tp:taxon-name-part taxon-name-part-type="species" reg="wangmoensis">wangmoensis</tp:taxon-name-part></tp:taxon-name></italic> sp. nov. <bold>D</bold><italic><tp:taxon-name><tp:taxon-name-part taxon-name-part-type="genus" reg="Grouvellinus">G.</tp:taxon-name-part><tp:taxon-name-part taxon-name-part-type="species" reg="lihaitaoi">lihaitaoi</tp:taxon-name-part></tp:taxon-name></italic> sp. nov. <bold>E</bold><italic><tp:taxon-name><tp:taxon-name-part taxon-name-part-type="genus" reg="Grouvellinus">G.</tp:taxon-name-part><tp:taxon-name-part taxon-name-part-type="species" reg="muyinlini">muyinlini</tp:taxon-name-part></tp:taxon-name></italic> sp. nov. Scale bar: 0.5 mm.</p></caption><graphic xmlns:xlink="http://www.w3.org/1999/xlink" xlink:href="zookeys-1219-073_article-125754__-g001.jpg" position="float" orientation="portrait" xlink:type="simple" id="oo_1184213.jpg"><uri content-type="original_file" xlink:type="simple">https://binary.pensoft.net/fig/1184213</uri></graphic></fig></tp:treatment-sec></tp:taxon-treatment>
